# Supplementary material for: Prediction of glycaemic control in young children and adolescents with type 1 diabetes mellitus using mixed-effects logistic regression modelling
Source: PLoS One. 2017 Aug 2;12(8):e0182181. doi: 10.1371/journal.pone.0182181 (PMC5540397; doi:10.1371/journal.pone.0182181)
Supplement: S2 Table — (CSV) [file pone.0182181.s002.csv]

Subject identifier	HbA1c (%)	Age (years)	Fractional disease duration
1	9	11.47	0.66
1	9.7	11.74	0.668
1	8.7	11.93	0.673
1	8.7	12.33	0.684
1	9.3	12.56	0.689
1	8.8	12.81	0.696
1	8	13.18	0.704
1	7.4	13.43	0.71
1	8.5	13.66	0.714
1	8.7	13.89	0.719
1	6.9	14.25	0.726
2	9.7	17.61	0.398
2	8.4	18.08	0.414
3	8.9	10.85	0.926
3	8.7	11.14	0.928
3	9.9	11.52	0.931
3	9.8	11.81	0.932
3	8.6	12.9	0.938
4	11.3	14.44	0.321
4	8.8	14.63	0.33
4	7.9	14.82	0.339
4	8.2	15.16	0.354
4	9.8	15.93	0.385
4	9.3	16.04	0.389
4	9.8	16.89	0.42
5	9.1	17.56	0.63
5	9.9	17.92	0.637
5	9.3	18.17	0.642
5	8.8	18.32	0.645
5	12	18.96	0.657
6	9.3	18.49	0.654
6	9.4	18.66	0.657
6	9.4	18.93	0.662
7	8.2	18.43	0.533
7	8.7	18.86	0.544
7	8.2	19.2	0.552
7	8	19.27	0.554
7	7.3	19.51	0.559
7	8.1	19.87	0.567
8	9.7	14.6	0.637
8	10.6	14.83	0.643
8	10.3	15.06	0.648
8	12.1	15.52	0.659
8	12.1	15.9	0.667
8	11.4	15.96	0.668
8	11	16.5	0.679
9	9.7	11.54	0.653
9	9.1	11.65	0.657
9	8.9	12.06	0.668
9	8.6	12.29	0.675
9	9.8	12.44	0.678
9	9.6	12.73	0.686
9	9	12.96	0.691
9	8.1	13.25	0.698
9	9.7	13.44	0.702
9	8.8	13.71	0.708
10	8.8	12.91	0.659
10	7.9	13.2	0.667
10	8.5	13.54	0.675
10	8.5	13.82	0.682
10	12.1	14.16	0.689
10	12	14.58	0.698
10	10.4	14.76	0.702
10	11.6	15.01	0.707
11	8.4	18.98	0.447
11	8.9	19.27	0.455
11	10.6	19.71	0.467
11	9.6	19.98	0.474
12	11.4	14.24	0.403
12	12.5	14.43	0.411
12	13	14.49	0.413
12	12.4	14.55	0.416
12	11.3	14.76	0.424
12	12.5	15.01	0.434
12	14	15.26	0.443
12	13.3	15.41	0.448
12	13.8	15.7	0.459
12	14	15.82	0.463
12	12.7	16.03	0.47
13	7.3	14.24	0.368
13	7.8	14.47	0.378
13	9.1	14.76	0.39
13	8.2	14.93	0.397
13	8	15.18	0.407
13	9.1	15.64	0.425
13	8.4	16.1	0.441
14	7.9	11.91	0.538
14	8.5	12.29	0.552
14	9.8	12.68	0.566
14	9.9	12.83	0.571
14	10.8	12.95	0.575
15	11.8	15.08	0.416
15	11.3	15.26	0.423
15	9.6	15.61	0.436
15	10.8	15.76	0.442
15	12.1	16.32	0.461
15	11.5	16.55	0.468
15	12.8	16.72	0.474
15	10.5	16.86	0.478
16	9.3	12.7	0.496
16	9.9	13.23	0.516
16	10.5	13.38	0.522
16	10.2	13.94	0.541
16	10.2	14.17	0.548
16	9.5	14.48	0.558
17	8	16.36	0.499
17	7.5	16.82	0.512
17	7.7	17.02	0.518
17	9	17.32	0.527
17	8.5	17.76	0.538
17	9.5	18.01	0.545
17	9.6	18.27	0.551
17	8.7	18.47	0.556
17	9.6	18.64	0.56
17	8.2	18.85	0.565
18	8.5	19.84	0.718
18	7.8	20.07	0.721
18	9.2	20.28	0.724
18	9.5	20.92	0.732
18	7.7	21.02	0.734
18	8.5	21.49	0.739
18	8.5	22.01	0.746
19	10.2	17.54	0.926
19	8.4	17.72	0.927
19	7.8	17.96	0.928
19	8.8	18.25	0.929
19	8.2	18.54	0.93
19	8.4	18.8	0.931
19	8.5	19.08	0.932
19	8.9	19.21	0.932
19	7.9	20.04	0.935
20	9.2	17.82	0.287
23	6.1	5.38	0.164
24	7.4	12.84	0.011
24	10.5	12.94	0.019
24	14	13.3	0.045
24	10	13.38	0.051
25	7.5	6.27	0.059
25	7.6	6.5	0.092
25	8.4	6.73	0.123
25	8.3	6.88	0.142
26	11.5	17	0.259
26	10.7	17.21	0.268
26	12	17.67	0.287
26	14	18.13	0.305
26	14	18.3	0.311
26	14	18.91	0.334
27	7.2	16.85	0.169
27	6.2	17.12	0.182
29	10.1	15.28	0.005
29	6.7	15.47	0.017
29	10.7	15.93	0.046
29	10.2	16.08	0.055
29	10.3	16.33	0.069
29	9.8	16.54	0.081
29	9.5	16.72	0.091
29	9.5	17.16	0.114
29	8.7	17.47	0.13
30	12.2	16.38	0.292
30	12.4	16.57	0.3
30	14	16.58	0.3
30	12.6	16.84	0.311
31	5.7	14.85	0.017
31	5.5	15.12	0.034
31	5.7	15.44	0.054
31	7.3	15.75	0.073
31	7.2	15.98	0.086
31	9.1	16.34	0.106
32	12.7	15.47	0.224
32	10.6	15.74	0.238
32	10	15.99	0.25
32	10.2	16.26	0.262
32	9.7	16.51	0.273
32	12	16.97	0.293
32	12.2	17.08	0.297
33	10	17.01	0.636
33	8.5	17.25	0.641
33	7.2	17.5	0.646
33	10.8	18.18	0.659
33	10.1	18.37	0.662
33	8.2	18.62	0.667
34	5.9	15.04	0.016
34	6.2	15.19	0.026
34	7.3	15.44	0.041
34	6.5	15.69	0.057
34	9	15.94	0.072
34	7.3	16.19	0.086
34	7.2	16.44	0.1
34	8.7	17.03	0.131
34	8.3	17.22	0.141
35	7	12.75	0.02
35	6.9	12.997	0.038
35	8.3	13.23	0.055
35	9.6	13.36	0.064
35	10.1	13.5	0.074
35	7.9	13.57	0.079
35	10.5	14.19	0.119
35	9.8	14.36	0.13
35	8.6	14.61	0.144
35	8.9	14.99	0.166
35	9.4	15.21	0.178
35	9.9	15.62	0.2
36	8.5	19.81	0.324
36	8.6	20.19	0.336
36	9	20.48	0.346
36	9.4	20.73	0.354
36	9.3	21.06	0.364
36	8.6	21.33	0.372
37	9.3	16.12	0.789
37	9.1	16.28	0.791
37	9.1	16.53	0.794
38	9.6	13.98	0.084
38	9.3	14.05	0.089
38	9.4	14.21	0.099
38	8.9	14.36	0.109
38	10.1	14.53	0.119
38	9.4	14.61	0.124
38	10.5	14.84	0.137
38	11.3	14.99	0.146
38	10.3	15.36	0.167
38	11.8	15.48	0.173
38	10.8	15.64	0.182
38	10.4	15.72	0.186
38	11.8	16.11	0.205
38	11.7	16.3	0.215
38	12.3	16.42	0.22
38	10.8	16.59	0.228
38	11.2	16.78	0.237
39	9	14.13	0.13
39	9	15.15	0.188
39	9.1	15.36	0.199
39	9.8	16.05	0.234
39	10.9	16.18	0.24
39	11.9	16.41	0.25
40	7.9	15.76	0.822
40	7.1	15.99	0.825
40	7.4	16.21	0.827
40	9.2	16.36	0.829
40	9.2	16.74	0.833
40	9.1	17.15	0.837
40	10.3	17.49	0.84
40	9.7	17.64	0.841
40	10	17.85	0.843
40	10.7	18.05	0.845
40	10.4	19.22	0.854
40	8.8	19.38	0.856
41	6.9	17.67	0.626
43	7.9	12.46	0.085
43	8.8	12.82	0.111
43	10.2	13.05	0.126
43	11.2	13.3	0.143
43	9.9	13.44	0.152
43	9.7	13.56	0.159
43	9.4	14.05	0.189
43	9	14.15	0.194
43	10.6	14.4	0.208
43	9.2	14.61	0.22
43	10.6	14.78	0.229
43	10.2	15.02	0.241
44	9.1	15.04	0.275
44	8.9	15.19	0.282
44	8	16.24	0.329
44	8.9	16.86	0.353
45	8.3	18.31	0.618
45	9.1	18.56	0.623
46	9.2	12.23	0.011
46	7.7	12.33	0.019
46	9.1	12.84	0.058
47	9.4	11.98	0.048
47	8.8	12.07	0.056
47	8.7	12.22	0.067
47	9.1	12.41	0.081
48	7.1	16.23	0.02
48	10.4	16.41	0.031
48	8.5	16.75	0.051
48	10.9	17	0.065
48	9.8	17.44	0.088
48	9.3	17.75	0.104
49	9.1	14.34	0.296
50	14	16.21	0.383
50	14	16.3	0.387
50	13	16.35	0.388
50	10.6	16.43	0.391
50	9.3	16.55	0.396
51	7	16.86	0.656
51	5.8	17.09	0.661
51	7.4	17.46	0.668
51	7.3	17.92	0.676
51	6.8	18.34	0.684
51	8.6	18.97	0.694
51	7.9	19.26	0.699
51	7	19.65	0.705
52	14	13.98	0.599
52	13.8	14.5	0.614
53	8.8	15.3	0.157
53	7.9	15.53	0.169
53	8	15.66	0.176
53	7	15.8	0.184
53	8.4	16.09	0.198
54	9.3	10.62	0.011
54	7.2	10.83	0.03
54	6.8	11.06	0.051
54	7.8	11.21	0.063
54	7.3	11.44	0.082
54	7.6	11.67	0.1
54	10.2	11.89	0.117
55	9	14.1	0.681
55	10.8	14.33	0.686
55	10.9	14.48	0.689
55	6.7	14.6	0.692
55	9.1	14.83	0.697
55	8.9	15.16	0.703
55	9.7	15.27	0.705
55	7.6	15.42	0.708
55	6.4	15.75	0.714
56	8.9	16.22	0.507
56	8.2	16.5	0.515
56	8.3	16.77	0.523
56	8	17.09	0.532
56	8.2	17.33	0.538
56	7.7	17.71	0.548
56	8	17.98	0.555
56	8	18.38	0.565
56	8	18.81	0.575
57	11.1	12.59	0.706
58	11.5	15.34	0.844
58	13.8	15.57	0.846
58	10.2	15.82	0.848
58	9.7	15.99	0.85
58	9.4	16.42	0.854
58	8.3	16.67	0.856
58	8.3	16.99	0.859
58	7.1	17.22	0.861
58	8.7	17.47	0.863
58	8.8	17.68	0.864
58	10.5	17.82	0.865
58	9	18.07	0.867
59	9	10.16	0.262
59	9.5	10.43	0.281
59	9.6	10.8	0.306
59	10.5	10.91	0.313
59	9.3	11.05	0.321
59	9.5	11.2	0.33
59	9.2	11.5	0.348
60	8	16.85	0.507
60	9.5	17.92	0.537
60	9.8	18.5	0.551
60	9.1	18.59	0.554
61	11.8	13.5	0.356
61	13.9	13.71	0.365
61	12.8	13.82	0.37
61	12.6	13.92	0.375
61	13	14.4	0.396
61	12.7	14.63	0.405
61	13	14.82	0.413
61	11.8	14.96	0.418
61	14	15.13	0.425
62	9	10	0.08
62	9.2	10.33	0.109
62	8.3	10.64	0.135
62	8.5	10.83	0.151
63	7.4	13.44	0.122
64	9.2	17.76	0.392
64	10.4	18.18	0.406
64	11.5	18.35	0.411
64	11.3	18.6	0.419
65	8	18.52	0.357
65	7.5	18.57	0.359
65	8.4	18.82	0.368
65	8.5	19.04	0.375
65	7.6	19.45	0.388
66	9.4	15.8	0.456
66	9.4	16.01	0.463
67	7.6	14.33	0.414
67	7.7	14.5	0.421
67	9.3	15.01	0.44
67	8.7	15.31	0.451
67	9.2	15.58	0.461
67	9.1	16.38	0.487
67	7.5	16.63	0.495
68	10.3	15.9	0.358
68	8.7	16.02	0.363
68	9.7	16.27	0.373
68	8.7	16.53	0.383
68	10.1	16.78	0.392
68	7.9	17.11	0.404
68	7.2	17.55	0.419
68	9	18.03	0.434
68	12.7	18.38	0.445
70	8.4	19.39	0.355
71	7	9.15	0.027
71	8.8	9.47	0.06
71	8.7	9.78	0.09
72	10.2	14.96	0.338
72	10.2	15.03	0.341
72	10.1	15.17	0.347
72	9.5	15.36	0.355
72	9.1	15.52	0.362
72	9.6	15.65	0.367
72	10.1	15.81	0.374
72	9.2	15.98	0.38
72	8.8	16.38	0.396
72	9.5	16.73	0.408
72	9.3	16.98	0.417
72	10.8	17.59	0.437
73	8.5	15.42	0.202
73	7.3	15.67	0.215
73	9.4	16.19	0.24
73	7.4	16.55	0.257
73	7.3	16.82	0.269
74	12.3	16.91	0.338
74	14	17.56	0.362
74	13.4	17.98	0.377
75	7.4	14.7	0.32
75	9.5	15.58	0.358
75	8.6	15.91	0.371
75	9.9	16.06	0.377
75	9.5	16.42	0.391
75	9.8	16.81	0.405
75	9.7	17	0.412
76	8.2	8.9	0.506
76	8	9.13	0.518
76	8.5	9.36	0.53
76	9.2	9.59	0.541
76	9.4	9.8	0.551
76	9.5	10.11	0.565
76	8.5	10.38	0.576
77	9.7	18.32	0.29
77	10.8	18.47	0.296
78	10.5	12.67	0.313
78	11.9	12.73	0.317
78	10.1	13.13	0.337
78	11.1	13.38	0.35
78	11.3	13.54	0.357
78	12	13.73	0.366
78	13.1	13.96	0.377
78	11.9	14.27	0.39
78	13	14.5	0.4
78	12.9	14.9	0.416
80	7.8	12.97	0.298
80	9.2	13.16	0.309
80	9.4	13.89	0.345
80	8.4	14.1	0.355
80	10	14.62	0.378
80	9.4	15.21	0.402
81	11.2	14.9	0.248
81	11.2	15.02	0.254
81	11.7	15.38	0.272
81	13	15.59	0.282
81	13.2	15.69	0.286
81	11.8	15.76	0.289
81	11.7	15.88	0.295
81	13.7	16.19	0.308
81	13.5	16.28	0.312
81	10.8	16.45	0.319
82	8.6	14.58	0.191
82	10.6	15.17	0.222
82	10.3	15.46	0.237
82	11	15.71	0.249
82	8.8	16.05	0.265
82	8.9	16.3	0.276
82	9.8	16.5	0.285
82	9.4	16.59	0.289
82	9	16.71	0.294
82	10.2	16.78	0.297
82	9.9	16.98	0.305
83	11.7	15.44	0.106
83	11.3	15.9	0.132
83	11.3	16.12	0.144
83	10.6	16.34	0.155
83	11.1	17.41	0.207
83	11.4	17.76	0.223
83	11.2	17.95	0.231
84	7.2	12.56	0.021
84	9	12.73	0.034
84	8.4	12.9	0.047
84	8.3	13.15	0.065
84	9.9	13.38	0.081
84	9	13.56	0.093
84	8.2	13.73	0.104
84	8.7	13.94	0.118
84	9.7	14.16	0.131
85	6.2	18.05	0.208
85	7	18.41	0.223
85	6.5	18.62	0.232
85	7.9	18.87	0.242
85	8.3	19.08	0.251
87	8.3	18.55	0.127
87	7.4	18.9	0.143
87	7.5	19.15	0.154
87	7.2	19.86	0.184
87	7.1	20.11	0.194
87	6.6	20.32	0.203
88	5.4	17.09	0.035
88	7.1	17.46	0.055
88	9.6	17.81	0.074
88	5.4	18.05	0.086
88	10	18.44	0.105
89	10.4	14.75	0.058
89	9.1	14.82	0.062
89	8	15.07	0.078
89	8.1	15.52	0.104
89	9.9	15.78	0.119
89	9.2	16.01	0.132
89	9.3	16.47	0.156
90	8.5	15.1	0.417
90	7.9	15.35	0.427
90	8.1	15.47	0.431
90	8.6	15.64	0.437
90	8.1	15.82	0.444
90	9.3	16.01	0.45
90	9.1	16.2	0.457
90	8.3	16.93	0.48
90	8.5	17.37	0.493
90	9.7	17.64	0.501
91	13.5	16.42	0.817
91	11.1	17.03	0.824
91	11.9	17.16	0.825
91	11.7	17.44	0.828
91	12.4	18.55	0.838
92	6.8	17.72	0.097
92	7.6	17.93	0.108
93	7.9	18.87	0.555
95	12.9	16.7	0.102
95	11.3	16.82	0.108
95	8.4	17.18	0.127
95	11.3	17.32	0.134
95	10.3	17.49	0.142
95	10.2	17.64	0.15
95	10.2	17.95	0.164
95	9.6	18.87	0.205
96	8.4	14.46	0.073
96	8.2	14.76	0.092
98	9.6	8.08	0.406
98	9.2	8.37	0.427
98	9	8.55	0.439
98	9.2	8.76	0.452
98	8.8	8.91	0.461
98	9.3	9.31	0.484
99	6.5	13.46	0.034
99	7.2	13.71	0.052
99	10.8	13.92	0.066
99	10.8	14.03	0.073
99	12.7	14.32	0.092
99	14	14.65	0.113
99	14	14.73	0.117
99	14	14.75	0.119
99	13.3	14.84	0.124
99	12.5	15.02	0.134
99	13.5	15.13	0.141
99	14	15.34	0.153
99	14	15.57	0.165
99	14	16.01	0.188
99	14	16.11	0.193
100	8.7	13.15	0.186
100	8.7	13.37	0.2
101	8	8.82	0.909
101	8.3	9.05	0.912
101	9.7	9.26	0.914
101	8.7	10.45	0.923
102	10.9	13.24	0.018
102	7.6	13.47	0.035
102	10.7	14.03	0.073
102	11	14.28	0.09
103	6.4	9.26	0.028
103	6.9	9.49	0.052
103	7	9.74	0.076
103	7.5	9.99	0.099
103	8.5	10.25	0.122
103	7.3	10.37	0.132
103	7.9	10.7	0.159
103	8.4	10.85	0.171
103	7.2	11.2	0.196
103	8.2	11.25	0.2
104	7.4	9.64	0.087
104	8.4	10	0.12
104	6.7	10.25	0.141
104	7.3	10.48	0.16
104	7.4	10.73	0.18
105	7.8	8.69	0.045
105	8.8	8.96	0.074
105	8.3	9.12	0.09
105	8.7	9.36	0.113
105	9.8	9.59	0.135
105	8.8	9.79	0.152
105	9.7	10.02	0.172
105	8.8	10.25	0.19
105	10.5	10.5	0.21
106	8.7	13.75	0.12
106	8.2	14.09	0.141
106	8.9	14.49	0.165
106	9.8	14.84	0.185
106	10	14.95	0.191
108	8.9	2.7	0.037
108	9.6	2.99	0.13
108	8.3	3.18	0.182
108	9.9	3.4	0.235
108	9.1	3.79	0.314
109	8.5	11.99	0.033
109	9	12.22	0.051
109	9	12.74	0.089
109	11.5	12.92	0.102
109	11.2	13.09	0.114
109	10.6	13.3	0.128
110	9.3	13.23	0.01
110	9.7	13.39	0.022
110	8.2	13.71	0.044
110	10.6	14.1	0.071
110	11.4	14.23	0.079
111	5.8	14.73	0.022
111	4.7	14.9	0.034
112	8.7	11.57	0.015
112	9.3	11.84	0.037
113	9.5	7.66	0.021
113	10.2	7.82	0.041
113	9.2	8.07	0.071
113	9.3	8.3	0.096
113	9	8.53	0.121
113	9	8.76	0.144
113	9.3	8.96	0.163
114	9.8	15.25	0.016
114	9.1	15.36	0.023
114	6.7	15.5	0.032
114	7.7	15.63	0.04
114	8.3	15.82	0.052
114	8.4	16.04	0.065
114	8.5	16.23	0.076
115	9.9	4.41	0.025
115	9.2	5.03	0.145
115	9.2	5.26	0.183
116	11	10.73	0.012
116	9.9	10.96	0.033
116	9.2	11.07	0.042
116	10.3	11.23	0.056
116	9.4	11.52	0.08
117	8.4	6.13	0.103
117	9.5	6.36	0.135
117	9.2	6.67	0.175
118	11.1	7.48	0.037
118	10.3	7.71	0.066
118	9.6	7.87	0.085
118	8.5	8.06	0.107
118	9.6	8.31	0.134
119	7.1	15.12	0.021
119	8.4	15.35	0.036
119	10.2	15.72	0.059
120	8.2	13.75	0.04
121	7.1	7.62	0.042
122	8.2	15.78	0.24
122	9.6	16.08	0.254
122	9	16.47	0.271
122	9	16.74	0.283
122	8.7	16.99	0.294
122	8.3	17.26	0.305
123	8.7	12.97	0.345
123	7.7	13.64	0.377
123	9	15.5	0.452
124	8.9	13.71	0.905
124	9.5	13.9	0.906
124	9.1	14.12	0.908
124	10.2	14.38	0.91
124	11.2	14.71	0.912
124	10.8	14.81	0.912
124	10.2	14.98	0.913
124	10.1	15.17	0.914
124	9.1	15.52	0.916
124	11.4	15.78	0.918
124	11	15.96	0.919
124	11.4	16.13	0.919
126	11.2	12.71	0.276
126	10.3	12.88	0.286
126	10.3	13.07	0.296
126	11.2	13.27	0.307
126	11.7	13.52	0.32
126	10.2	13.67	0.327
126	11.8	13.94	0.34
127	9.3	11.99	0.116
127	9.8	12.18	0.13
127	9.1	12.47	0.15
127	8.1	12.66	0.163
127	9.6	12.83	0.174
127	10.9	13.1	0.191
127	11.7	13.33	0.205
127	11.1	13.48	0.214
127	11.4	13.72	0.227
127	11.7	13.89	0.237
127	12.9	14.08	0.247
127	11.7	14.23	0.255
128	9.4	13.48	0.8
128	9.3	13.73	0.803
128	9.3	13.74	0.803
128	8.7	14.07	0.808
128	10.1	14.32	0.811
128	9	14.67	0.816
128	9.6	14.9	0.819
128	9.7	15.24	0.823
128	9.8	15.3	0.824
128	10.1	15.42	0.825
128	9.6	15.53	0.826
128	9.4	16.03	0.832
128	9	16.23	0.834
130	11.6	13.21	0.107
130	7.6	14.04	0.16
130	8	14.27	0.173
130	7.4	14.62	0.193
130	6.8	14.92	0.209
130	8.4	15.33	0.23
130	10	16.58	0.288
130	11.9	16.75	0.296
131	10	10.62	0.548
131	9.2	10.88	0.559
131	10.7	11.13	0.569
131	11.2	11.84	0.595
131	9.8	12	0.6
131	11.3	12.17	0.606
131	11.1	12.63	0.62
131	9.3	12.9	0.628
132	9.1	12.28	0.634
132	7.7	12.51	0.64
132	8.1	12.73	0.647
132	7.8	12.95	0.653
132	7.7	13.31	0.662
132	8.4	13.68	0.671
132	8.6	14.12	0.681
132	9	14.37	0.687
132	9	14.62	0.692
132	8.1	14.87	0.697
132	8.9	15.08	0.702
133	7.1	11.18	0.016
133	6.8	11.35	0.031
133	8.3	11.5	0.043
133	7.9	11.62	0.053
133	9.5	11.69	0.059
133	9.5	11.96	0.08
133	9.1	12.13	0.093
133	10.4	12.42	0.114
133	10.3	12.62	0.128
133	9.7	12.71	0.135
133	10.2	13.13	0.162
135	8.4	10.35	0.208
135	8	10.58	0.225
135	8.1	10.91	0.248
135	8	11.33	0.276
135	7.8	11.62	0.294
135	9	11.91	0.312
135	7.8	12.27	0.332
135	7.4	12.58	0.348
135	8.3	12.92	0.365
136	11.3	10.91	0.166
136	11.3	10.99	0.172
136	11.7	11.68	0.221
136	10	11.85	0.232
136	10.3	12	0.242
136	9.5	12.08	0.247
136	9.4	12.16	0.252
136	8.4	12.44	0.268
136	9.7	12.96	0.298
137	12.6	18.89	0.629
138	8.1	15.35	0.609
138	8.8	15.6	0.615
138	7.2	17.02	0.647
138	8.2	17.41	0.655
140	12.5	12.82	0.54
140	14	13.04	0.548
142	8.1	12.38	0.491
142	9.4	13	0.515
142	9.4	13.44	0.531
142	9.2	14.09	0.553
144	5.9	10.57	0.801
144	6	10.89	0.807
144	6.1	11.2	0.813
144	5.4	11.64	0.82
144	6	12.3	0.829
144	7.1	12.74	0.835
144	6.8	13.13	0.84
145	7.9	14.53	0.243
145	8	14.71	0.252
145	9.3	15.35	0.283
145	7.7	15.58	0.294
145	7.6	15.86	0.306
145	7.8	16.13	0.318
145	7.1	16.32	0.326
145	8.8	16.59	0.337
145	9	16.99	0.353
146	9.4	8.48	0.564
146	10	8.73	0.576
146	9.3	8.98	0.588
146	9.7	9.5	0.611
146	10.2	9.84	0.624
146	9.2	10.07	0.633
146	10.5	10.36	0.643
147	9.8	10.33	0.042
147	14	10.48	0.055
147	9.4	10.65	0.07
147	11.1	10.9	0.092
147	12.2	11.07	0.106
147	10.5	11.17	0.114
147	12.3	11.32	0.125
147	11.1	11.4	0.132
147	11.8	11.48	0.138
147	11.5	11.65	0.15
147	11.4	12.59	0.214
147	10.3	12.72	0.222
148	11.5	15.17	0.084
148	12.9	17.49	0.205
149	9.5	15.26	0.26
149	8.7	15.41	0.267
149	7.7	15.57	0.274
149	10.1	15.89	0.289
149	12.4	16.24	0.304
149	12.5	16.29	0.306
149	10.7	16.66	0.322
149	13.3	16.91	0.332
149	10.1	17.56	0.356
150	8.8	12.44	0.365
150	9	12.98	0.391
151	9.2	7.56	0.563
151	8.5	7.81	0.577
151	8.9	8.04	0.59
151	9	8.27	0.601
151	9.1	8.5	0.612
151	8.6	8.79	0.625
151	8.3	9.02	0.634
151	8.8	9.25	0.643
151	8.1	9.48	0.652
151	8.4	9.71	0.66
152	9	8.88	0.809
152	10.2	9.24	0.816
152	9.7	9.42	0.82
152	10.3	9.76	0.826
152	10.2	11.03	0.846
153	7.1	10.98	0.135
153	7.9	11.36	0.164
153	7.2	11.61	0.182
153	7.8	11.69	0.187
153	7.8	11.98	0.207
153	8	12.21	0.222
153	8.5	12.44	0.236
153	8.7	12.69	0.251
153	7.6	13.27	0.284
153	8.4	13.53	0.298
154	8.1	7.66	0.034
154	8.2	8.42	0.121
155	6.8	12.39	0.411
155	7.4	12.65	0.423
155	10.6	12.88	0.433
155	9.7	13.08	0.442
155	8.9	13.31	0.452
155	10.8	13.54	0.461
155	9.6	13.77	0.47
155	9.9	13.98	0.478
155	9.7	14.08	0.482
155	9.4	14.29	0.489
155	11.1	14.69	0.503
155	12	14.9	0.51
155	10	15.11	0.517
156	8.7	6.62	0.063
156	7.6	6.85	0.095
156	7.1	7.08	0.124
156	6.9	7.31	0.152
156	7.8	7.54	0.178
156	8.1	7.83	0.208
156	7.7	8.23	0.247
156	8.2	8.56	0.276
156	8.2	8.79	0.295
156	8.2	9.12	0.32
157	7.4	9.08	0.46
157	8.1	9.39	0.478
157	7.5	9.66	0.493
157	8.9	9.93	0.507
157	9.1	10.25	0.522
157	8.7	10.48	0.532
157	8.2	10.71	0.542
157	8.4	11.44	0.572
157	8	11.7	0.581
158	11.8	12.73	0.285
158	12	12.96	0.298
158	7.8	13.29	0.315
158	10.3	13.58	0.33
158	10.4	13.98	0.349
159	8.2	7.11	0.691
159	9.7	7.44	0.704
159	9.3	7.67	0.713
159	8.9	7.9	0.722
159	9.8	8.09	0.728
159	9.5	8.34	0.736
159	9.8	8.59	0.744
159	9.9	8.84	0.751
159	9.7	9.03	0.756
159	10.9	9.2	0.761
159	8.7	9.51	0.769
159	8.7	9.78	0.775
160	9.3	5.97	0.296
160	8.4	6.24	0.327
160	8.9	7.78	0.46
160	9.1	9.76	0.57
161	12.2	11.93	0.522
161	8.9	12.26	0.535
161	9.4	14.18	0.598
162	11.5	6.73	0.777
162	9.8	6.99	0.785
162	9.6	7.26	0.793
162	9.2	7.49	0.8
162	10.2	7.72	0.806
162	10.4	7.95	0.811
162	9.2	8.22	0.818
162	9.7	8.39	0.821
162	9.4	8.64	0.826
162	9.7	8.87	0.831
162	9.1	9.05	0.834
162	9.6	9.32	0.839
162	9.4	9.56	0.843
163	6.6	14.94	0.411
163	9	15.01	0.414
163	10.1	15.27	0.424
164	8.5	5.68	0.736
164	7.6	5.93	0.747
164	8.1	6.29	0.762
164	8.7	6.56	0.771
164	8.8	6.95	0.784
164	8.4	7.29	0.794
164	8.6	7.71	0.805
164	8.4	8.31	0.819
165	9.2	7.8	0.795
165	9.5	8.51	0.812
166	9.8	11.95	0.364
166	9.9	12.78	0.405
166	10.6	13.03	0.417
166	9.9	13.26	0.427
166	10	13.49	0.437
166	10.3	13.74	0.447
166	12.3	13.99	0.457
166	10.5	14.51	0.476
166	10	14.76	0.485
166	9.1	14.95	0.492
166	9.8	15.12	0.497
166	10.2	15.33	0.504
166	11	15.72	0.517
167	7.6	11.77	0.031
168	9.2	5.29	0.187
168	8.2	5.58	0.229
168	7.6	5.81	0.26
168	7.9	6.12	0.297
168	7.8	6.35	0.323
168	7.8	6.58	0.347
168	9.1	7.07	0.392
168	8.1	7.36	0.416
168	8.7	7.84	0.452
168	7.8	8.08	0.468
169	9.2	6.45	0.767
169	9.5	6.7	0.776
169	8.9	6.82	0.78
169	8.5	7.13	0.79
169	10.6	7.28	0.794
169	10.1	7.64	0.804
169	8.6	7.87	0.809
169	7.7	8.18	0.817
169	7.3	8.24	0.818
169	7.4	8.49	0.823
169	8.6	8.74	0.828
170	9	10.52	0.534
170	9.5	10.82	0.547
170	9.6	11.57	0.576
170	9.6	12.17	0.597
172	6.9	8.62	0.432
172	6.8	8.85	0.446
172	7.5	9.12	0.463
172	7	9.31	0.474
172	7.8	9.39	0.478
172	8.4	9.73	0.496
172	8.5	10.48	0.532
172	8.5	10.86	0.549
173	8.2	17.03	0.254
173	7.8	17.18	0.261
173	8.1	17.4	0.27
173	7.4	17.55	0.276
173	8.2	18.38	0.309
174	9.6	6.9	0.58
174	9	7.27	0.601
174	10.3	7.75	0.626
174	8.8	8.21	0.647
174	7.9	8.61	0.663
174	9.7	8.96	0.676
175	9.6	14.9	0.255
175	8.5	15.1	0.265
175	8.5	15.87	0.301
175	9	16.17	0.314
175	9.7	16.25	0.317
175	8.4	16.44	0.325
175	9.3	16.69	0.335
175	8.7	17	0.347
175	9.5	17.38	0.361
175	8.7	17.57	0.368
176	9.5	6.27	0.49
177	7.8	13.58	0.308
177	6.8	13.85	0.321
177	7.5	14.13	0.335
177	8.5	14.29	0.342
177	9.4	14.54	0.354
177	9.6	14.79	0.364
177	10.1	15.07	0.376
177	10.9	15.48	0.393
177	10.7	15.77	0.404
178	8.7	8.16	0.301
178	7.1	8.64	0.34
178	7.9	8.67	0.343
178	9.2	9.17	0.378
178	8.7	10.04	0.432
178	10.3	10.27	0.445
179	7.6	8.92	0.215
179	7.9	9.15	0.235
179	7.7	9.38	0.254
179	8.2	9.63	0.273
179	7.6	9.86	0.29
179	8.1	10.09	0.306
179	8	10.38	0.326
179	8	10.64	0.342
179	8.1	10.87	0.356
179	8.3	11.24	0.377
179	8	11.47	0.39
179	8	11.69	0.401
180	9.9	5.52	0.583
180	8.3	5.75	0.6
180	8.8	6.08	0.622
180	8.4	6.38	0.639
180	9.6	6.77	0.66
180	9.9	7	0.671
180	10.1	7.25	0.683
180	9.9	7.48	0.693
180	10.1	7.86	0.707
180	8.5	8.19	0.719
181	8	5.07	0.625
181	7.6	5.34	0.644
181	7.6	5.57	0.659
181	8.6	5.76	0.67
181	7.9	5.82	0.674
181	8.8	6.03	0.685
181	7.9	6.26	0.696
181	8	6.49	0.707
181	7.9	7.01	0.729
181	9.2	7.35	0.741
181	8.3	7.58	0.749
181	7.1	7.85	0.758
182	8.6	3.84	0.193
182	8.1	4.07	0.238
182	8.8	4.49	0.31
182	8.8	4.72	0.343
182	9.1	4.97	0.376
182	8.8	5.2	0.404
182	9.3	5.36	0.422
182	9.2	5.53	0.439
182	10	5.76	0.462
182	10	5.95	0.479
182	9	6.24	0.503
182	8.2	6.5	0.523
183	8.9	4.33	0.076
183	7.7	4.49	0.109
183	7.7	4.76	0.16
183	9	5.01	0.202
183	8	5.28	0.242
183	8.7	5.36	0.254
183	8.2	6.19	0.354
183	8.4	7.01	0.429
184	8.5	7.79	0.012
184	7.1	7.95	0.031
184	8.5	8.1	0.049
184	9.7	8.39	0.082
184	9.3	8.54	0.098
184	9.4	8.79	0.124
184	9.2	8.93	0.138
184	9.1	9.41	0.182
184	9	9.62	0.2
184	9.2	9.85	0.218
184	9.9	10.15	0.241
187	9.5	10.17	0.292
187	8.9	10.69	0.326
187	10.2	10.98	0.344
187	8.3	11.4	0.368
187	9.3	11.9	0.395
187	8.5	12.15	0.407
187	8.8	12.55	0.426
188	8.1	5.16	0.244
188	9	5.39	0.276
188	7.9	5.64	0.309
188	7.5	5.88	0.337
188	8.6	6.23	0.374
188	8.5	6.46	0.396
188	9.4	6.73	0.421
188	9.1	6.92	0.436
188	8.6	7.15	0.455
188	8.6	7.38	0.472
188	9.1	7.55	0.483
188	8.8	7.82	0.501
189	8.8	10.39	0.259
189	9.5	10.68	0.279
189	9.3	10.98	0.299
189	9.7	11.21	0.313
189	9	11.54	0.333
189	8.2	11.69	0.341
189	8.2	12.08	0.363
189	8.6	12.58	0.388
190	9.3	4.02	0.602
190	9.6	4.25	0.624
190	9.7	4.38	0.635
190	9.8	4.54	0.648
190	10.9	4.95	0.677
191	7	12.95	0.174
191	7.9	13.5	0.207
191	7.9	13.75	0.222
191	7.2	14.88	0.281
191	8.2	15.13	0.293
191	7.9	15.5	0.31
192	8.9	5.42	0.465
192	8.4	5.69	0.49
192	9	5.87	0.506
192	8.9	6.12	0.526
192	9.4	6.61	0.561
192	9.8	6.95	0.583
192	8.6	7.18	0.596
192	8.8	7.45	0.611
192	8.8	7.7	0.623
192	8.4	7.95	0.635
193	8.3	7.59	0.289
193	8.8	7.82	0.309
194	5.5	2.32	0.095
194	6.3	2.65	0.208
194	6.4	2.78	0.245
194	7	2.86	0.266
194	6.7	2.98	0.295
194	7	3.11	0.325
194	5.2	3.27	0.358
194	8.3	3.64	0.423
194	7.7	4.47	0.53
195	6.8	15.19	0.144
195	6.3	15.53	0.163
195	7.5	15.79	0.177
195	7.5	16.04	0.19
195	7.9	16.12	0.194
195	9.4	16.56	0.215
195	9	17.04	0.237
195	8.2	17.58	0.261
195	8.9	17.85	0.272
196	9	9.17	0.258
196	9.1	9.67	0.297
196	10.7	10.05	0.323
196	9.2	10.2	0.333
196	11.1	11.07	0.386
196	10.9	11.43	0.405
197	8.3	5.63	0.378
197	7.9	5.86	0.403
197	8.1	6.36	0.45
197	8.4	6.59	0.469
197	8.5	6.82	0.487
197	8.1	7.05	0.504
197	8.1	7.3	0.521
197	7.3	7.53	0.535
197	8.2	7.76	0.549
197	7.6	7.99	0.562
197	8.6	8.24	0.575
199	8.3	3.6	0.583
199	8	3.83	0.608
199	7.6	4.12	0.636
199	9.2	4.37	0.657
199	9.3	4.96	0.698
199	9	5.34	0.719
199	10.6	5.96	0.748
199	10.1	6.17	0.757
200	8.8	4.81	0.459
200	8	5.06	0.486
200	8	5.29	0.509
200	8.8	5.54	0.531
200	9.2	5.77	0.549
200	9	6.02	0.568
200	8.9	6.27	0.585
200	8.6	6.5	0.6
200	9.1	6.73	0.614
200	8.3	7.02	0.63
200	8.4	7.17	0.637
201	9.3	11.75	0.157
201	7.9	12.17	0.187
202	8.1	8.57	0.23
202	7.1	8.8	0.25
202	7.3	9.03	0.269
202	7.8	9.34	0.293
202	9.2	9.57	0.31
202	8.9	9.8	0.327
202	8.7	10.03	0.342
202	9.2	10.28	0.358
202	9.7	10.53	0.373
202	9.7	10.8	0.389
202	9.7	11.07	0.404
202	9	11.22	0.412
203	8.8	9.23	0.209
203	7.8	9.46	0.228
203	8.2	9.69	0.247
203	7.9	9.94	0.266
203	8.5	10.21	0.285
203	9.2	10.65	0.315
203	8.5	10.95	0.333
203	8.6	11.09	0.342
203	9.4	11.34	0.356
203	9.1	11.53	0.367
203	8.7	11.86	0.384
204	9.1	8.26	0.455
204	10.5	8.51	0.471
204	10.6	8.62	0.478
204	10.4	8.93	0.496
204	9.6	9.08	0.504
204	10.3	9.45	0.524
204	10.3	9.68	0.535
204	8.8	9.98	0.549
204	9.6	10.29	0.563
204	8.6	10.99	0.591
205	14	13.91	0.123
205	13	14.1	0.135
205	14	14.22	0.142
205	14	14.41	0.153
205	14	14.66	0.168
205	14	15.64	0.22
205	14	15.81	0.228
205	14	15.91	0.233
205	14	16.27	0.25
205	14	16.37	0.255
205	14	16.56	0.263
205	12.6	16.8	0.274
206	8.2	12.55	0.147
206	7.9	12.85	0.167
206	7.5	13.22	0.191
206	8.7	13.45	0.204
206	8.9	13.7	0.219
206	10.2	13.82	0.226
206	8.6	14.03	0.237
206	8.3	14.39	0.256
206	8.8	14.72	0.273
206	10	14.97	0.285
206	9.7	15.2	0.296
207	9.3	11.34	0.638
207	8.7	11.49	0.643
207	8.3	11.57	0.646
207	7.4	11.95	0.657
207	9	12.2	0.664
207	8.7	12.43	0.67
207	9.4	12.66	0.676
207	9.2	12.89	0.682
207	9.4	13.26	0.691
207	9.5	13.48	0.696
207	10.7	13.72	0.701
207	11.3	13.83	0.704
207	12.3	14.2	0.711
208	8.9	5.44	0.32
208	9.2	6.09	0.392
208	9.7	6.38	0.42
208	9.6	6.61	0.44
208	7.4	6.67	0.445
208	7.7	6.92	0.465
208	8.9	7.17	0.484
208	9.2	7.47	0.505
208	9.9	7.67	0.518
208	9.2	7.99	0.537
209	8.7	6.79	0.308
209	8.5	7.77	0.395
209	7	8.23	0.429
209	7.2	8.5	0.447
209	7.3	8.78	0.465
209	8	8.99	0.477
210	10.8	3.98	0.497
210	10.6	4.21	0.525
210	10.8	4.47	0.553
210	9.8	4.68	0.573
210	10.2	4.76	0.58
210	11.4	4.87	0.589
210	10.1	5	0.6
210	10	5.38	0.628
210	10.9	5.84	0.658
211	10	12.43	0.236
211	8.1	12.68	0.251
211	8.7	13.01	0.27
211	7.8	13.26	0.284
211	9	13.48	0.295
211	8.6	13.78	0.311
212	8.3	11.84	0.13
212	8.2	12.11	0.149
212	8	12.28	0.161
212	7.8	12.63	0.184
212	9.5	12.9	0.202
212	9	13.03	0.21
212	9.4	13.19	0.219
212	9.2	13.36	0.229
212	9.6	13.96	0.262
212	9.4	14.15	0.272
212	10.1	14.36	0.283
212	9.2	14.49	0.289
212	9.2	14.79	0.304
213	8.5	7.6	0.211
213	8.2	7.88	0.239
213	10.1	8.29	0.276
213	9.2	8.5	0.294
214	8.3	6.16	0.253
216	9.8	11.35	0.154
216	8.8	11.51	0.166
216	7.6	11.74	0.182
216	9	11.97	0.198
216	9.7	12.45	0.229
216	9.7	12.64	0.241
216	10.7	12.81	0.251
216	11	12.93	0.258
216	11	13.06	0.265
216	11.9	13.21	0.273
216	10.8	13.27	0.277
216	10.8	13.39	0.283
216	11.1	13.56	0.292
218	11.3	11.91	0.118
218	9.7	12.04	0.128
218	8.2	12.19	0.139
218	8.4	12.42	0.155
218	9.6	12.56	0.164
218	9	12.71	0.174
218	11	12.94	0.189
218	9.8	13.1	0.198
218	11	13.31	0.211
218	11.1	13.48	0.221
218	10.9	13.59	0.227
218	11.6	13.85	0.242
218	10.4	13.96	0.248
218	11.6	14.19	0.26
219	7.4	5.65	0.239
219	7.9	5.88	0.269
219	6.6	6.11	0.296
219	6.9	6.44	0.332
219	7.5	6.66	0.354
219	8.2	7.05	0.39
219	8.3	7.3	0.411
219	7.1	7.53	0.429
220	8.5	15.75	0.124
220	8.8	16.01	0.138
220	8.7	16.15	0.146
220	8.4	16.38	0.158
220	9.2	16.88	0.182
220	8.1	17.44	0.209
220	9.8	17.71	0.221
220	11.1	17.88	0.228
220	10.1	18.13	0.239
221	8.1	12.21	0.091
221	9.5	12.44	0.108
221	9.5	12.61	0.12
221	8.8	12.9	0.14
221	9.9	13.19	0.158
221	9.6	13.42	0.173
221	9.9	13.84	0.198
221	9.1	13.98	0.206
221	10.2	14.23	0.22
221	10.7	14.42	0.23
221	10.6	14.83	0.252
224	8.8	13.04	0.08
224	9.3	13.43	0.106
224	7.5	13.62	0.119
224	10	14.29	0.16
224	10.1	14.43	0.168
224	7.6	14.83	0.191
224	8.8	15.02	0.201
224	7.8	15.25	0.213
225	10.7	9.82	0.114
225	9.5	10.64	0.182
225	9.4	10.97	0.207
226	8	10.56	0.1
226	8.5	10.81	0.121
226	9.1	11.55	0.177
226	9.5	12.11	0.216
226	9.3	12.61	0.247
227	5.6	11.35	0.048
228	8.6	3.94	0.289
228	8.9	4.02	0.303
228	8.2	4.08	0.314
228	7.7	4.35	0.356
228	8.1	4.62	0.394
229	8.3	10.95	0.087
230	8.4	6.86	0.023
230	6.9	7.05	0.05
230	8.2	7.28	0.08
230	8.2	7.51	0.108
230	9	7.9	0.152
230	8.8	8.07	0.17
230	9.5	8.26	0.189
230	9.8	8.49	0.211
230	10	8.66	0.226
230	10.7	8.76	0.235
231	8.2	8.48	0.116
231	8	8.72	0.14
231	8.4	8.98	0.165
231	9.2	9.27	0.191
231	8.3	9.41	0.203
231	8.4	10.08	0.256
231	8.8	10.31	0.273
231	8.3	10.63	0.294
231	9.8	10.9	0.312
232	9.4	9.93	0.094
232	9.3	10.16	0.114
232	9	10.39	0.134
232	9.1	10.59	0.15
232	10.7	10.82	0.168
232	10.2	11.05	0.186
232	10.2	11.28	0.202
232	10.2	11.49	0.217
232	9.8	11.74	0.233
232	10.4	12.04	0.252
232	10.4	12.24	0.265
232	9.9	12.47	0.278
233	9.5	10.85	0.06
233	9.5	11.04	0.076
233	9.9	11.35	0.101
233	9	11.75	0.132
233	10.8	11.98	0.149
233	11.5	12.09	0.156
233	10.6	12.19	0.163
233	11.2	12.3	0.171
233	10.8	12.42	0.179
233	10.9	12.61	0.191
233	11	12.69	0.196
233	10.7	12.73	0.199
233	10.3	12.86	0.207
233	11.3	12.99	0.215
233	11.5	13.5	0.244
234	6.1	12.48	0.079
234	8.9	13.21	0.129
234	8.9	13.44	0.144
234	9.7	13.48	0.147
234	7.4	14.02	0.18
234	7.7	14.19	0.19
234	9.5	14.46	0.205
235	7.6	5.38	0.126
235	7.5	5.61	0.162
235	7.4	5.84	0.195
235	7.5	6.03	0.221
235	8.7	6.26	0.249
235	10.3	6.49	0.276
235	10.4	6.72	0.301
235	10.6	6.93	0.322
235	10.5	7.18	0.345
235	9.9	7.43	0.367
235	10.2	7.68	0.388
235	9.6	7.79	0.397
235	10.7	7.91	0.406
235	10.8	8.17	0.425
237	6.7	15.3	0.065
237	7.2	15.72	0.09
237	7.7	15.97	0.105
237	7.2	16.3	0.123
237	7.2	16.7	0.144
237	8.3	17.07	0.162
237	8.1	17.26	0.171
237	8.1	17.37	0.177
239	8.1	6.33	0.147
239	7.9	6.44	0.161
239	7.9	6.67	0.19
239	6.7	6.92	0.22
239	7.4	7.07	0.236
239	7.6	7.34	0.264
239	7.8	7.57	0.287
239	8.5	7.94	0.32
239	8.6	8.03	0.328
239	9.2	8.15	0.337
239	10	8.3	0.349
240	11	1.2	0.417
240	10.8	1.32	0.47
240	11.8	1.55	0.548
240	12.5	1.67	0.581
240	12.4	1.88	0.628
240	10.7	1.96	0.643
240	13.4	2.13	0.671
240	11.3	2.28	0.693
240	11	2.55	0.725
240	12	2.74	0.745
240	9.9	2.89	0.758
240	12.2	3.06	0.771
240	10.9	3.29	0.787
240	11.5	3.75	0.813
240	9.9	3.85	0.818
242	7.6	7.88	0.074
242	7.4	8.11	0.1
242	8	8.34	0.125
242	8.2	8.57	0.148
242	7.9	8.8	0.17
242	9.4	9.03	0.192
242	8.5	9.45	0.228
242	9.5	9.68	0.246
242	10.1	9.86	0.26
242	8.1	10.01	0.271
242	8.9	10.24	0.287
242	10.2	10.49	0.304
243	8.5	3.7	0.135
243	8.8	4.02	0.204
243	8.5	4.16	0.231
243	7.8	4.39	0.271
243	7.7	4.64	0.31
243	8.2	4.94	0.352
243	7.7	5.15	0.379
243	7.1	5.38	0.405
243	7.3	5.61	0.43
243	7.3	6.02	0.468
243	7.9	6.28	0.49
244	7.8	9.07	0.03
244	8.4	9.15	0.038
245	7.2	2.24	0.152
245	7.6	2.36	0.195
245	7.5	2.59	0.266
245	7.9	2.77	0.314
245	8.5	3.02	0.371
245	8.7	3.66	0.481
245	8.5	3.81	0.501
245	8.3	3.99	0.524
245	8.6	4.22	0.55
245	8.3	4.31	0.559
245	7.7	4.48	0.576
245	8.5	4.7	0.596
245	9.3	5.04	0.623
246	7.8	1.41	0.149
246	8.1	1.52	0.211
246	9.5	1.93	0.378
246	8.5	2.01	0.403
246	9.6	2.16	0.444
246	8.8	2.28	0.474
246	9.5	2.55	0.529
246	9.2	3	0.6
246	8.1	3.5	0.657
246	8.6	3.82	0.686
246	9.4	4	0.7
246	9.5	4.32	0.722
247	7.3	7.26	0.036
248	7.9	4.56	0.057
248	7.9	4.79	0.102
248	8.3	5.03	0.145
248	8	5.26	0.183
248	9.1	5.5	0.218
248	8.7	5.73	0.25
248	8.7	5.96	0.279
248	8.2	6.11	0.296
248	8.8	6.69	0.357
248	9	6.98	0.384
248	8.8	7.24	0.406
249	7.3	8.28	0.022
249	8.1	8.53	0.05
249	8.1	8.76	0.075
249	8	9.01	0.101
249	7	9.3	0.129
249	8.4	9.58	0.154
249	8.6	9.85	0.178
249	7.9	10.14	0.201
249	9.4	10.37	0.219
249	9.7	10.62	0.237
249	9.9	10.89	0.256
250	5.9	11.6	0.026
250	7.7	11.84	0.046
250	8	12.35	0.085
250	7.6	12.71	0.111
250	6.2	12.96	0.128
250	6.9	13.32	0.152
250	7.1	13.88	0.186
250	8.9	13.99	0.192
251	9.6	11.65	0.013
251	6.5	11.88	0.032
251	7.4	12.19	0.057
251	8.7	12.42	0.074
251	13	12.65	0.091
251	12.7	12.9	0.109
251	13.1	13.01	0.116
251	11.1	13.63	0.156
251	9.7	13.9	0.173
251	10.4	14.17	0.188
251	11.6	14.34	0.198
251	8.6	14.46	0.205
252	9.1	4.72	0.237
252	8.4	4.95	0.273
252	8.1	5.2	0.308
252	7.2	5.47	0.342
252	8.3	5.7	0.368
252	8.8	5.89	0.389
252	8.1	6.16	0.416
252	8.3	6.41	0.438
252	8.5	6.64	0.458
252	8.7	6.92	0.48
252	9.4	7.25	0.503
253	8.9	10.67	0.1
254	7.7	11.27	0.476
254	8	11.5	0.487
254	8.1	11.95	0.506
254	8.1	12.52	0.529
254	6.9	12.65	0.534
254	7.7	12.88	0.542
254	8.4	13.23	0.554
254	9.1	13.41	0.56
254	8.9	13.52	0.564
254	9.3	13.69	0.569
255	6.8	11.14	0.21
255	7.3	11.37	0.226
255	11	11.61	0.242
255	6.3	11.83	0.256
255	5	12.06	0.27
255	7.5	12.29	0.284
255	7.3	12.56	0.299
256	6.7	3.76	0.069
256	6.6	3.88	0.098
256	6.4	4.11	0.148
256	8.4	4.32	0.19
256	8.6	4.51	0.224
256	8.1	4.74	0.262
256	9.3	5.49	0.362
256	9.8	5.55	0.369
256	9.8	5.72	0.388
256	9.9	5.95	0.412
256	9.5	6.18	0.434
256	9.4	6.38	0.451
258	7.5	11.59	0.025
258	7.6	11.82	0.044
258	9.6	12.18	0.072
258	9	12.28	0.08
258	8.9	12.51	0.097
258	9.3	12.81	0.118
258	9.8	13.18	0.143
258	9.7	13.5	0.163
258	8.6	13.73	0.177
258	9.2	14	0.193
260	7.1	7.51	0.028
260	6.8	7.66	0.047
260	6.7	7.89	0.075
260	6.9	8.18	0.108
260	7	8.47	0.138
260	8.3	8.75	0.166
260	7.5	9	0.189
260	7.2	9.23	0.209
260	8	9.48	0.23
260	9	9.83	0.257
260	8.8	10.1	0.277
261	9.8	1.55	0.29
261	9.8	1.72	0.36
261	9.6	1.81	0.392
261	11.2	1.93	0.43
261	11.3	2.08	0.471
261	9.8	2.35	0.532
261	11.8	2.53	0.565
261	10.7	2.69	0.591
261	9.2	2.92	0.623
261	8.7	3.03	0.637
261	8.3	3.19	0.655
261	10.3	3.36	0.673
261	9.1	3.7	0.703
262	8.5	1.75	0.2
262	7.1	2.02	0.307
262	7.1	2.25	0.378
262	10.2	2.52	0.444
262	9.7	2.6	0.462
262	7.6	2.88	0.514
262	9.7	3.23	0.567
262	8.6	3.35	0.582
262	9	3.54	0.605
262	10.3	3.92	0.643
263	7.8	11.65	0.013
263	8.5	11.82	0.027
263	8.9	11.98	0.04
263	6.8	12.07	0.047
263	7.1	12.24	0.06
263	6.9	12.39	0.072
263	8.2	12.64	0.09
263	9	12.87	0.106
263	7.7	13.03	0.117
263	9.9	13.64	0.157
263	8.8	13.95	0.176
264	5.7	14.88	0.032
264	5.2	15.11	0.047
264	6.5	15.4	0.065
265	7.2	11.7	0.026
265	8.8	11.85	0.038
265	11.5	12.62	0.097
265	11.7	12.75	0.106
265	12.6	12.98	0.122
265	11.6	13.08	0.128
265	11.6	13.19	0.136
266	9.1	3.07	0.218
266	10.1	3.79	0.367
266	9.1	4.14	0.42
266	9.3	4.46	0.462
266	9.1	4.64	0.483
266	7.8	4.96	0.516
267	10.8	12.92	0.83
267	10.4	13.27	0.834
269	6.9	13.89	0.021
269	9.3	14.18	0.041
269	7.6	14.91	0.088
269	5.3	15.31	0.112
269	7.3	15.68	0.133
269	7.9	15.95	0.147
269	7.8	16	0.15
270	8.5	14.34	0.017
270	7.1	14.59	0.034
270	6.6	14.84	0.05
270	6.5	15.09	0.066
270	6	15.34	0.081
270	5.4	15.66	0.1
270	6.6	15.91	0.114
270	6.5	16.24	0.132
270	8.2	16.49	0.145
271	5.5	14.09	0.028
271	5.7	14.32	0.043
271	8.5	14.57	0.06
271	10.9	14.82	0.076
271	9.6	14.92	0.082
271	6.7	15.22	0.1
271	9.1	15.41	0.111
271	9.8	15.61	0.122
271	10.1	15.82	0.134
271	7.4	16.03	0.145
272	6	13.2	0.03
272	7.4	13.47	0.05
272	8.4	13.72	0.067
272	8.8	14.25	0.102
272	9.1	14.52	0.118
272	10.9	14.89	0.14
273	8.7	8.24	0.078
273	8.8	8.49	0.105
273	8.3	8.78	0.134
273	9.3	9.01	0.156
273	9.4	9.24	0.177
273	9	9.59	0.208
273	8.3	9.97	0.238
274	7.1	6.19	0.031
274	6.6	6.4	0.063
274	7.4	6.65	0.098
274	7.1	6.94	0.135
274	8.1	7.13	0.158
274	6.6	7.42	0.191
274	9.4	7.61	0.212
274	9.7	7.78	0.229
274	8.1	8.03	0.253
274	8.6	8.22	0.27
276	10	2.17	0.171
276	10.5	2.42	0.256
277	7.9	8.15	0.031
277	8.1	8.38	0.057
277	9.2	8.67	0.089
277	8.6	8.9	0.112
277	8.2	9.15	0.137
277	9.2	9.38	0.158
277	9.2	9.63	0.18
277	10.2	9.86	0.199
277	9.2	10.14	0.221
279	7.3	6.3	0.079
279	7.5	6.53	0.112
279	7.3	6.83	0.151
280	9.7	4.72	0.025
280	10	4.88	0.057
280	9.5	5.15	0.107
282	8	7.46	0.075
283	8.9	13.55	0.033
284	7	7.82	0.054
285	10.5	9.68	0.029
285	9.7	9.85	0.046
287	8.5	5.27	0.469
287	8.3	5.5	0.491
288	9.2	16.2	0.037
288	7.2	16.62	0.061
289	8.3	5.36	0.216
289	7	5.82	0.278
289	7.9	5.94	0.293
290	8.7	15.91	0.057
290	8.4	16.18	0.073
292	8.4	5.53	0.729
294	8.4	2.59	0.151
296	6.9	11.49	0.025
298	9.1	3.3	0.03
298	7.4	3.43	0.067
299	11.6	15.2	0.007
299	8.1	15.42	0.021
300	8.6	8.46	0.043
300	8.3	8.63	0.061
300	9.1	8.92	0.092
300	8.7	9.17	0.117
300	8.6	9.4	0.138
300	9.3	9.67	0.162
300	9.8	9.92	0.183
300	9.8	10.36	0.218
300	10	10.59	0.235
300	9	10.7	0.243
300	9.7	11.03	0.266
304	8.5	5.6	0.196
304	8.3	5.83	0.228
304	7.7	6.06	0.257
304	8	6.64	0.322
304	7.5	6.87	0.345
304	7.2	7.13	0.369
304	7.6	7.36	0.389
304	7.7	7.61	0.409
304	7.6	7.84	0.426
304	7.9	7.96	0.435
304	7.5	8.22	0.453
304	7	9.29	0.516
307	11.2	13.05	0.303
307	11.4	13.71	0.336
307	9.2	14.04	0.352
308	7.1	14.89	0.657
309	12.9	14.03	0.872
310	8.5	9.63	0.346
310	8	10.2	0.382
311	11.4	14.02	0.472
313	13.2	13.31	0.219
313	9.1	13.62	0.236
313	12.2	13.96	0.255
314	7.5	15.81	0.513
316	7.8	11.84	0.172
316	8.2	12.84	0.237
316	9.7	13.41	0.269
316	8.6	13.91	0.295
317	11	8.11	0.223
317	11.3	8.37	0.247
317	11.4	9.16	0.312
318	8.5	8.39	0.249
318	8.3	9.39	0.329
318	8.5	9.96	0.367
318	9.9	10.46	0.398
319	6.5	10.62	0.84
319	7.1	11.62	0.854
319	7.6	12.19	0.861
319	8.5	12.69	0.866
321	9.2	13.32	0.122
321	11.8	13.62	0.141
321	12.2	14.89	0.214
321	11.1	15.39	0.24
322	8.3	10.61	0.538
322	8.9	11.21	0.563
322	9.9	11.59	0.577
323	10.3	10	0.31
325	11	13.25	0.781
325	9.4	13.83	0.79
325	10.2	14.33	0.798
326	10.4	13.42	0.687
327	7.2	8.19	0.255
327	6.5	8.48	0.281
327	7.2	8.98	0.321
329	9.6	13.01	0.7
329	11	14.27	0.727
329	13.9	14.77	0.736
330	5	8.32	0.087
330	6.6	9.31	0.184
330	7.7	9.89	0.232
330	8.2	10.39	0.269
331	13.1	15.5	0.916
331	13.5	16	0.919
332	8.2	8.51	0.236
333	8.1	9.25	0.308
333	10	9.82	0.348
333	7.8	10.32	0.38
336	9.2	3.38	0.172
337	7.1	7.92	0.205
342	8.5	9.04	0.491
