# Supplementary material for: Prediction of glycaemic control in young children and adolescents with type 1 diabetes mellitus using mixed-effects logistic regression modelling
Source: PLoS One. 2017 Aug 2;12(8):e0182181. doi: 10.1371/journal.pone.0182181 (PMC5540397; doi:10.1371/journal.pone.0182181)
Supplement: S3 Table — (CSV) [file pone.0182181.s003.csv]

Subject identifier	Control	HbA1c	BaseHb	Age	FracDD
1	0	9	9	11.47	6.6
1	0	9.7	9	11.74	6.68
1	1	8.7	9	11.93	6.73
1	1	8.7	9	12.33	6.84
1	0	9.3	9	12.56	6.89
1	1	8.8	9	12.81	6.96
1	1	8	9	13.18	7.04
1	1	7.4	9	13.43	7.1
1	1	8.5	9	13.66	7.14
1	1	8.7	9	13.89	7.19
1	1	6.9	9	14.25	7.26
2	0	9.7	9.7	17.61	3.98
2	1	8.4	9.7	18.08	4.14
3	1	8.9	8.9	10.85	9.26
3	1	8.7	8.9	11.14	9.28
3	0	9.9	8.9	11.52	9.31
3	0	9.8	8.9	11.81	9.32
3	1	8.6	8.9	12.9	9.38
4	0	11.3	11.3	14.44	3.21
4	1	8.8	11.3	14.63	3.3
4	1	7.9	11.3	14.82	3.39
4	1	8.2	11.3	15.16	3.54
4	0	9.8	11.3	15.93	3.85
4	0	9.3	11.3	16.04	3.89
4	0	9.8	11.3	16.89	4.2
5	0	9.1	9.1	17.56	6.3
5	0	9.9	9.1	17.92	6.37
5	0	9.3	9.1	18.17	6.42
5	1	8.8	9.1	18.32	6.45
5	0	12	9.1	18.96	6.57
6	0	9.3	9.3	18.49	6.54
6	0	9.4	9.3	18.66	6.57
6	0	9.4	9.3	18.93	6.62
7	1	8.2	8.2	18.43	5.33
7	1	8.7	8.2	18.86	5.44
7	1	8.2	8.2	19.2	5.52
7	1	8	8.2	19.27	5.54
7	1	7.3	8.2	19.51	5.59
7	1	8.1	8.2	19.87	5.67
8	0	9.7	9.7	14.6	6.37
8	0	10.6	9.7	14.83	6.43
8	0	10.3	9.7	15.06	6.48
8	0	12.1	9.7	15.52	6.59
8	0	12.1	9.7	15.9	6.67
8	0	11.4	9.7	15.96	6.68
8	0	11	9.7	16.5	6.79
9	0	9.7	9.7	11.54	6.53
9	0	9.1	9.7	11.65	6.57
9	1	8.9	9.7	12.06	6.68
9	1	8.6	9.7	12.29	6.75
9	0	9.8	9.7	12.44	6.78
9	0	9.6	9.7	12.73	6.86
9	0	9	9.7	12.96	6.91
9	1	8.1	9.7	13.25	6.98
9	0	9.7	9.7	13.44	7.02
9	1	8.8	9.7	13.71	7.08
10	1	8.8	8.8	12.91	6.59
10	1	7.9	8.8	13.2	6.67
10	1	8.5	8.8	13.54	6.75
10	1	8.5	8.8	13.82	6.82
10	0	12.1	8.8	14.16	6.89
10	0	12	8.8	14.58	6.98
10	0	10.4	8.8	14.76	7.02
10	0	11.6	8.8	15.01	7.07
11	1	8.4	8.4	18.98	4.47
11	1	8.9	8.4	19.27	4.55
11	0	10.6	8.4	19.71	4.67
11	0	9.6	8.4	19.98	4.74
12	0	11.4	11.4	14.24	4.03
12	0	12.5	11.4	14.43	4.11
12	0	13	11.4	14.49	4.13
12	0	12.4	11.4	14.55	4.16
12	0	11.3	11.4	14.76	4.24
12	0	12.5	11.4	15.01	4.34
12	0	14	11.4	15.26	4.43
12	0	13.3	11.4	15.41	4.48
12	0	13.8	11.4	15.7	4.59
12	0	14	11.4	15.82	4.63
12	0	12.7	11.4	16.03	4.7
13	1	7.3	7.3	14.24	3.68
13	1	7.8	7.3	14.47	3.78
13	0	9.1	7.3	14.76	3.9
13	1	8.2	7.3	14.93	3.97
13	1	8	7.3	15.18	4.07
13	0	9.1	7.3	15.64	4.25
13	1	8.4	7.3	16.1	4.41
14	1	7.9	7.9	11.91	5.38
14	1	8.5	7.9	12.29	5.52
14	0	9.8	7.9	12.68	5.66
14	0	9.9	7.9	12.83	5.71
14	0	10.8	7.9	12.95	5.75
15	0	11.8	11.8	15.08	4.16
15	0	11.3	11.8	15.26	4.23
15	0	9.6	11.8	15.61	4.36
15	0	10.8	11.8	15.76	4.42
15	0	12.1	11.8	16.32	4.61
15	0	11.5	11.8	16.55	4.68
15	0	12.8	11.8	16.72	4.74
15	0	10.5	11.8	16.86	4.78
16	0	9.3	9.3	12.7	4.96
16	0	9.9	9.3	13.23	5.16
16	0	10.5	9.3	13.38	5.22
16	0	10.2	9.3	13.94	5.41
16	0	10.2	9.3	14.17	5.48
16	0	9.5	9.3	14.48	5.58
17	1	8	8	16.36	4.99
17	1	7.5	8	16.82	5.12
17	1	7.7	8	17.02	5.18
17	0	9	8	17.32	5.27
17	1	8.5	8	17.76	5.38
17	0	9.5	8	18.01	5.45
17	0	9.6	8	18.27	5.51
17	1	8.7	8	18.47	5.56
17	0	9.6	8	18.64	5.6
17	1	8.2	8	18.85	5.65
18	1	8.5	8.5	19.84	7.18
18	1	7.8	8.5	20.07	7.21
18	0	9.2	8.5	20.28	7.24
18	0	9.5	8.5	20.92	7.32
18	1	7.7	8.5	21.02	7.34
18	1	8.5	8.5	21.49	7.39
18	1	8.5	8.5	22.01	7.46
19	0	10.2	10.2	17.54	9.26
19	1	8.4	10.2	17.72	9.27
19	1	7.8	10.2	17.96	9.28
19	1	8.8	10.2	18.25	9.29
19	1	8.2	10.2	18.54	9.3
19	1	8.4	10.2	18.8	9.31
19	1	8.5	10.2	19.08	9.32
19	1	8.9	10.2	19.21	9.32
19	1	7.9	10.2	20.04	9.35
20	0	9.2	9.2	17.82	2.87
23	1	6.1	6.1	5.38	1.64
24	1	7.4	7.4	12.84	0.11
24	0	10.5	7.4	12.94	0.19
24	0	14	7.4	13.3	0.45
24	0	10	7.4	13.38	0.51
25	1	7.5	7.5	6.27	0.59
25	1	7.6	7.5	6.5	0.92
25	1	8.4	7.5	6.73	1.23
25	1	8.3	7.5	6.88	1.42
26	0	11.5	11.5	17	2.59
26	0	10.7	11.5	17.21	2.68
26	0	12	11.5	17.67	2.87
26	0	14	11.5	18.13	3.05
26	0	14	11.5	18.3	3.11
26	0	14	11.5	18.91	3.34
27	1	7.2	7.2	16.85	1.69
27	1	6.2	7.2	17.12	1.82
29	0	10.1	10.1	15.28	0.05
29	1	6.7	10.1	15.47	0.17
29	0	10.7	10.1	15.93	0.46
29	0	10.2	10.1	16.08	0.55
29	0	10.3	10.1	16.33	0.69
29	0	9.8	10.1	16.54	0.81
29	0	9.5	10.1	16.72	0.91
29	0	9.5	10.1	17.16	1.14
29	1	8.7	10.1	17.47	1.3
30	0	12.2	12.2	16.38	2.92
30	0	12.4	12.2	16.57	3
30	0	14	12.2	16.58	3
30	0	12.6	12.2	16.84	3.11
31	1	5.7	5.7	14.85	0.17
31	1	5.5	5.7	15.12	0.34
31	1	5.7	5.7	15.44	0.54
31	1	7.3	5.7	15.75	0.73
31	1	7.2	5.7	15.98	0.86
31	0	9.1	5.7	16.34	1.06
32	0	12.7	12.7	15.47	2.24
32	0	10.6	12.7	15.74	2.38
32	0	10	12.7	15.99	2.5
32	0	10.2	12.7	16.26	2.62
32	0	9.7	12.7	16.51	2.73
32	0	12	12.7	16.97	2.93
32	0	12.2	12.7	17.08	2.97
33	0	10	10	17.01	6.36
33	1	8.5	10	17.25	6.41
33	1	7.2	10	17.5	6.46
33	0	10.8	10	18.18	6.59
33	0	10.1	10	18.37	6.62
33	1	8.2	10	18.62	6.67
34	1	5.9	5.9	15.04	0.16
34	1	6.2	5.9	15.19	0.26
34	1	7.3	5.9	15.44	0.41
34	1	6.5	5.9	15.69	0.57
34	0	9	5.9	15.94	0.72
34	1	7.3	5.9	16.19	0.86
34	1	7.2	5.9	16.44	1
34	1	8.7	5.9	17.03	1.31
34	1	8.3	5.9	17.22	1.41
35	1	7	7	12.75	0.2
35	1	6.9	7	12.997	0.38
35	1	8.3	7	13.23	0.55
35	0	9.6	7	13.36	0.64
35	0	10.1	7	13.5	0.74
35	1	7.9	7	13.57	0.79
35	0	10.5	7	14.19	1.19
35	0	9.8	7	14.36	1.3
35	1	8.6	7	14.61	1.44
35	1	8.9	7	14.99	1.66
35	0	9.4	7	15.21	1.78
35	0	9.9	7	15.62	2
36	1	8.5	8.5	19.81	3.24
36	1	8.6	8.5	20.19	3.36
36	0	9	8.5	20.48	3.46
36	0	9.4	8.5	20.73	3.54
36	0	9.3	8.5	21.06	3.64
36	1	8.6	8.5	21.33	3.72
37	0	9.3	9.3	16.12	7.89
37	0	9.1	9.3	16.28	7.91
37	0	9.1	9.3	16.53	7.94
38	0	9.6	9.6	13.98	0.84
38	0	9.3	9.6	14.05	0.89
38	0	9.4	9.6	14.21	0.99
38	1	8.9	9.6	14.36	1.09
38	0	10.1	9.6	14.53	1.19
38	0	9.4	9.6	14.61	1.24
38	0	10.5	9.6	14.84	1.37
38	0	11.3	9.6	14.99	1.46
38	0	10.3	9.6	15.36	1.67
38	0	11.8	9.6	15.48	1.73
38	0	10.8	9.6	15.64	1.82
38	0	10.4	9.6	15.72	1.86
38	0	11.8	9.6	16.11	2.05
38	0	11.7	9.6	16.3	2.15
38	0	12.3	9.6	16.42	2.2
38	0	10.8	9.6	16.59	2.28
38	0	11.2	9.6	16.78	2.37
39	0	9	9	14.13	1.3
39	0	9	9	15.15	1.88
39	0	9.1	9	15.36	1.99
39	0	9.8	9	16.05	2.34
39	0	10.9	9	16.18	2.4
39	0	11.9	9	16.41	2.5
40	1	7.9	7.9	15.76	8.22
40	1	7.1	7.9	15.99	8.25
40	1	7.4	7.9	16.21	8.27
40	0	9.2	7.9	16.36	8.29
40	0	9.2	7.9	16.74	8.33
40	0	9.1	7.9	17.15	8.37
40	0	10.3	7.9	17.49	8.4
40	0	9.7	7.9	17.64	8.41
40	0	10	7.9	17.85	8.43
40	0	10.7	7.9	18.05	8.45
40	0	10.4	7.9	19.22	8.54
40	1	8.8	7.9	19.38	8.56
41	1	6.9	6.9	17.67	6.26
43	1	7.9	7.9	12.46	0.85
43	1	8.8	7.9	12.82	1.11
43	0	10.2	7.9	13.05	1.26
43	0	11.2	7.9	13.3	1.43
43	0	9.9	7.9	13.44	1.52
43	0	9.7	7.9	13.56	1.59
43	0	9.4	7.9	14.05	1.89
43	0	9	7.9	14.15	1.94
43	0	10.6	7.9	14.4	2.08
43	0	9.2	7.9	14.61	2.2
43	0	10.6	7.9	14.78	2.29
43	0	10.2	7.9	15.02	2.41
44	0	9.1	9.1	15.04	2.75
44	1	8.9	9.1	15.19	2.82
44	1	8	9.1	16.24	3.29
44	1	8.9	9.1	16.86	3.53
45	1	8.3	8.3	18.31	6.18
45	0	9.1	8.3	18.56	6.23
46	0	9.2	9.2	12.23	0.11
46	1	7.7	9.2	12.33	0.19
46	0	9.1	9.2	12.84	0.58
47	0	9.4	9.4	11.98	0.48
47	1	8.8	9.4	12.07	0.56
47	1	8.7	9.4	12.22	0.67
47	0	9.1	9.4	12.41	0.81
48	1	7.1	7.1	16.23	0.2
48	0	10.4	7.1	16.41	0.31
48	1	8.5	7.1	16.75	0.51
48	0	10.9	7.1	17	0.65
48	0	9.8	7.1	17.44	0.88
48	0	9.3	7.1	17.75	1.04
49	0	9.1	9.1	14.34	2.96
50	0	14	14	16.21	3.83
50	0	14	14	16.3	3.87
50	0	13	14	16.35	3.88
50	0	10.6	14	16.43	3.91
50	0	9.3	14	16.55	3.96
51	1	7	7	16.86	6.56
51	1	5.8	7	17.09	6.61
51	1	7.4	7	17.46	6.68
51	1	7.3	7	17.92	6.76
51	1	6.8	7	18.34	6.84
51	1	8.6	7	18.97	6.94
51	1	7.9	7	19.26	6.99
51	1	7	7	19.65	7.05
52	0	14	14	13.98	5.99
52	0	13.8	14	14.5	6.14
53	1	8.8	8.8	15.3	1.57
53	1	7.9	8.8	15.53	1.69
53	1	8	8.8	15.66	1.76
53	1	7	8.8	15.8	1.84
53	1	8.4	8.8	16.09	1.98
54	0	9.3	9.3	10.62	0.11
54	1	7.2	9.3	10.83	0.3
54	1	6.8	9.3	11.06	0.51
54	1	7.8	9.3	11.21	0.63
54	1	7.3	9.3	11.44	0.82
54	1	7.6	9.3	11.67	1
54	0	10.2	9.3	11.89	1.17
55	0	9	9	14.1	6.81
55	0	10.8	9	14.33	6.86
55	0	10.9	9	14.48	6.89
55	1	6.7	9	14.6	6.92
55	0	9.1	9	14.83	6.97
55	1	8.9	9	15.16	7.03
55	0	9.7	9	15.27	7.05
55	1	7.6	9	15.42	7.08
55	1	6.4	9	15.75	7.14
56	1	8.9	8.9	16.22	5.07
56	1	8.2	8.9	16.5	5.15
56	1	8.3	8.9	16.77	5.23
56	1	8	8.9	17.09	5.32
56	1	8.2	8.9	17.33	5.38
56	1	7.7	8.9	17.71	5.48
56	1	8	8.9	17.98	5.55
56	1	8	8.9	18.38	5.65
56	1	8	8.9	18.81	5.75
57	0	11.1	11.1	12.59	7.06
58	0	11.5	11.5	15.34	8.44
58	0	13.8	11.5	15.57	8.46
58	0	10.2	11.5	15.82	8.48
58	0	9.7	11.5	15.99	8.5
58	0	9.4	11.5	16.42	8.54
58	1	8.3	11.5	16.67	8.56
58	1	8.3	11.5	16.99	8.59
58	1	7.1	11.5	17.22	8.61
58	1	8.7	11.5	17.47	8.63
58	1	8.8	11.5	17.68	8.64
58	0	10.5	11.5	17.82	8.65
58	0	9	11.5	18.07	8.67
59	0	9	9	10.16	2.62
59	0	9.5	9	10.43	2.81
59	0	9.6	9	10.8	3.06
59	0	10.5	9	10.91	3.13
59	0	9.3	9	11.05	3.21
59	0	9.5	9	11.2	3.3
59	0	9.2	9	11.5	3.48
60	1	8	8	16.85	5.07
60	0	9.5	8	17.92	5.37
60	0	9.8	8	18.5	5.51
60	0	9.1	8	18.59	5.54
61	0	11.8	11.8	13.5	3.56
61	0	13.9	11.8	13.71	3.65
61	0	12.8	11.8	13.82	3.7
61	0	12.6	11.8	13.92	3.75
61	0	13	11.8	14.4	3.96
61	0	12.7	11.8	14.63	4.05
61	0	13	11.8	14.82	4.13
61	0	11.8	11.8	14.96	4.18
61	0	14	11.8	15.13	4.25
62	0	9	9	10	0.8
62	0	9.2	9	10.33	1.09
62	1	8.3	9	10.64	1.35
62	1	8.5	9	10.83	1.51
63	1	7.4	7.4	13.44	1.22
64	0	9.2	9.2	17.76	3.92
64	0	10.4	9.2	18.18	4.06
64	0	11.5	9.2	18.35	4.11
64	0	11.3	9.2	18.6	4.19
65	1	8	8	18.52	3.57
65	1	7.5	8	18.57	3.59
65	1	8.4	8	18.82	3.68
65	1	8.5	8	19.04	3.75
65	1	7.6	8	19.45	3.88
66	0	9.4	9.4	15.8	4.56
66	0	9.4	9.4	16.01	4.63
67	1	7.6	7.6	14.33	4.14
67	1	7.7	7.6	14.5	4.21
67	0	9.3	7.6	15.01	4.4
67	1	8.7	7.6	15.31	4.51
67	0	9.2	7.6	15.58	4.61
67	0	9.1	7.6	16.38	4.87
67	1	7.5	7.6	16.63	4.95
68	0	10.3	10.3	15.9	3.58
68	1	8.7	10.3	16.02	3.63
68	0	9.7	10.3	16.27	3.73
68	1	8.7	10.3	16.53	3.83
68	0	10.1	10.3	16.78	3.92
68	1	7.9	10.3	17.11	4.04
68	1	7.2	10.3	17.55	4.19
68	0	9	10.3	18.03	4.34
68	0	12.7	10.3	18.38	4.45
70	1	8.4	8.4	19.39	3.55
71	1	7	7	9.15	0.27
71	1	8.8	7	9.47	0.6
71	1	8.7	7	9.78	0.9
72	0	10.2	10.2	14.96	3.38
72	0	10.2	10.2	15.03	3.41
72	0	10.1	10.2	15.17	3.47
72	0	9.5	10.2	15.36	3.55
72	0	9.1	10.2	15.52	3.62
72	0	9.6	10.2	15.65	3.67
72	0	10.1	10.2	15.81	3.74
72	0	9.2	10.2	15.98	3.8
72	1	8.8	10.2	16.38	3.96
72	0	9.5	10.2	16.73	4.08
72	0	9.3	10.2	16.98	4.17
72	0	10.8	10.2	17.59	4.37
73	1	8.5	8.5	15.42	2.02
73	1	7.3	8.5	15.67	2.15
73	0	9.4	8.5	16.19	2.4
73	1	7.4	8.5	16.55	2.57
73	1	7.3	8.5	16.82	2.69
74	0	12.3	12.3	16.91	3.38
74	0	14	12.3	17.56	3.62
74	0	13.4	12.3	17.98	3.77
75	1	7.4	7.4	14.7	3.2
75	0	9.5	7.4	15.58	3.58
75	1	8.6	7.4	15.91	3.71
75	0	9.9	7.4	16.06	3.77
75	0	9.5	7.4	16.42	3.91
75	0	9.8	7.4	16.81	4.05
75	0	9.7	7.4	17	4.12
76	1	8.2	8.2	8.9	5.06
76	1	8	8.2	9.13	5.18
76	1	8.5	8.2	9.36	5.3
76	0	9.2	8.2	9.59	5.41
76	0	9.4	8.2	9.8	5.51
76	0	9.5	8.2	10.11	5.65
76	1	8.5	8.2	10.38	5.76
77	0	9.7	9.7	18.32	2.9
77	0	10.8	9.7	18.47	2.96
78	0	10.5	10.5	12.67	3.13
78	0	11.9	10.5	12.73	3.17
78	0	10.1	10.5	13.13	3.37
78	0	11.1	10.5	13.38	3.5
78	0	11.3	10.5	13.54	3.57
78	0	12	10.5	13.73	3.66
78	0	13.1	10.5	13.96	3.77
78	0	11.9	10.5	14.27	3.9
78	0	13	10.5	14.5	4
78	0	12.9	10.5	14.9	4.16
80	1	7.8	7.8	12.97	2.98
80	0	9.2	7.8	13.16	3.09
80	0	9.4	7.8	13.89	3.45
80	1	8.4	7.8	14.1	3.55
80	0	10	7.8	14.62	3.78
80	0	9.4	7.8	15.21	4.02
81	0	11.2	11.2	14.9	2.48
81	0	11.2	11.2	15.02	2.54
81	0	11.7	11.2	15.38	2.72
81	0	13	11.2	15.59	2.82
81	0	13.2	11.2	15.69	2.86
81	0	11.8	11.2	15.76	2.89
81	0	11.7	11.2	15.88	2.95
81	0	13.7	11.2	16.19	3.08
81	0	13.5	11.2	16.28	3.12
81	0	10.8	11.2	16.45	3.19
82	1	8.6	8.6	14.58	1.91
82	0	10.6	8.6	15.17	2.22
82	0	10.3	8.6	15.46	2.37
82	0	11	8.6	15.71	2.49
82	1	8.8	8.6	16.05	2.65
82	1	8.9	8.6	16.3	2.76
82	0	9.8	8.6	16.5	2.85
82	0	9.4	8.6	16.59	2.89
82	0	9	8.6	16.71	2.94
82	0	10.2	8.6	16.78	2.97
82	0	9.9	8.6	16.98	3.05
83	0	11.7	11.7	15.44	1.06
83	0	11.3	11.7	15.9	1.32
83	0	11.3	11.7	16.12	1.44
83	0	10.6	11.7	16.34	1.55
83	0	11.1	11.7	17.41	2.07
83	0	11.4	11.7	17.76	2.23
83	0	11.2	11.7	17.95	2.31
84	1	7.2	7.2	12.56	0.21
84	0	9	7.2	12.73	0.34
84	1	8.4	7.2	12.9	0.47
84	1	8.3	7.2	13.15	0.65
84	0	9.9	7.2	13.38	0.81
84	0	9	7.2	13.56	0.93
84	1	8.2	7.2	13.73	1.04
84	1	8.7	7.2	13.94	1.18
84	0	9.7	7.2	14.16	1.31
85	1	6.2	6.2	18.05	2.08
85	1	7	6.2	18.41	2.23
85	1	6.5	6.2	18.62	2.32
85	1	7.9	6.2	18.87	2.42
85	1	8.3	6.2	19.08	2.51
87	1	8.3	8.3	18.55	1.27
87	1	7.4	8.3	18.9	1.43
87	1	7.5	8.3	19.15	1.54
87	1	7.2	8.3	19.86	1.84
87	1	7.1	8.3	20.11	1.94
87	1	6.6	8.3	20.32	2.03
88	1	5.4	5.4	17.09	0.35
88	1	7.1	5.4	17.46	0.55
88	0	9.6	5.4	17.81	0.74
88	1	5.4	5.4	18.05	0.86
88	0	10	5.4	18.44	1.05
89	0	10.4	10.4	14.75	0.58
89	0	9.1	10.4	14.82	0.62
89	1	8	10.4	15.07	0.78
89	1	8.1	10.4	15.52	1.04
89	0	9.9	10.4	15.78	1.19
89	0	9.2	10.4	16.01	1.32
89	0	9.3	10.4	16.47	1.56
90	1	8.5	8.5	15.1	4.17
90	1	7.9	8.5	15.35	4.27
90	1	8.1	8.5	15.47	4.31
90	1	8.6	8.5	15.64	4.37
90	1	8.1	8.5	15.82	4.44
90	0	9.3	8.5	16.01	4.5
90	0	9.1	8.5	16.2	4.57
90	1	8.3	8.5	16.93	4.8
90	1	8.5	8.5	17.37	4.93
90	0	9.7	8.5	17.64	5.01
91	0	13.5	13.5	16.42	8.17
91	0	11.1	13.5	17.03	8.24
91	0	11.9	13.5	17.16	8.25
91	0	11.7	13.5	17.44	8.28
91	0	12.4	13.5	18.55	8.38
92	1	6.8	6.8	17.72	0.97
92	1	7.6	6.8	17.93	1.08
93	1	7.9	7.9	18.87	5.55
95	0	12.9	12.9	16.7	1.02
95	0	11.3	12.9	16.82	1.08
95	1	8.4	12.9	17.18	1.27
95	0	11.3	12.9	17.32	1.34
95	0	10.3	12.9	17.49	1.42
95	0	10.2	12.9	17.64	1.5
95	0	10.2	12.9	17.95	1.64
95	0	9.6	12.9	18.87	2.05
96	1	8.4	8.4	14.46	0.73
96	1	8.2	8.4	14.76	0.92
98	0	9.6	9.6	8.08	4.06
98	0	9.2	9.6	8.37	4.27
98	0	9	9.6	8.55	4.39
98	0	9.2	9.6	8.76	4.52
98	1	8.8	9.6	8.91	4.61
98	0	9.3	9.6	9.31	4.84
99	1	6.5	6.5	13.46	0.34
99	1	7.2	6.5	13.71	0.52
99	0	10.8	6.5	13.92	0.66
99	0	10.8	6.5	14.03	0.73
99	0	12.7	6.5	14.32	0.92
99	0	14	6.5	14.65	1.13
99	0	14	6.5	14.73	1.17
99	0	14	6.5	14.75	1.19
99	0	13.3	6.5	14.84	1.24
99	0	12.5	6.5	15.02	1.34
99	0	13.5	6.5	15.13	1.41
99	0	14	6.5	15.34	1.53
99	0	14	6.5	15.57	1.65
99	0	14	6.5	16.01	1.88
99	0	14	6.5	16.11	1.93
100	1	8.7	8.7	13.15	1.86
100	1	8.7	8.7	13.37	2
101	1	8	8	8.82	9.09
101	1	8.3	8	9.05	9.12
101	0	9.7	8	9.26	9.14
101	1	8.7	8	10.45	9.23
102	0	10.9	10.9	13.24	0.18
102	1	7.6	10.9	13.47	0.35
102	0	10.7	10.9	14.03	0.73
102	0	11	10.9	14.28	0.9
103	1	6.4	6.4	9.26	0.28
103	1	6.9	6.4	9.49	0.52
103	1	7	6.4	9.74	0.76
103	1	7.5	6.4	9.99	0.99
103	1	8.5	6.4	10.25	1.22
103	1	7.3	6.4	10.37	1.32
103	1	7.9	6.4	10.7	1.59
103	1	8.4	6.4	10.85	1.71
103	1	7.2	6.4	11.2	1.96
103	1	8.2	6.4	11.25	2
104	1	7.4	7.4	9.64	0.87
104	1	8.4	7.4	10	1.2
104	1	6.7	7.4	10.25	1.41
104	1	7.3	7.4	10.48	1.6
104	1	7.4	7.4	10.73	1.8
105	1	7.8	7.8	8.69	0.45
105	1	8.8	7.8	8.96	0.74
105	1	8.3	7.8	9.12	0.9
105	1	8.7	7.8	9.36	1.13
105	0	9.8	7.8	9.59	1.35
105	1	8.8	7.8	9.79	1.52
105	0	9.7	7.8	10.02	1.72
105	1	8.8	7.8	10.25	1.9
105	0	10.5	7.8	10.5	2.1
106	1	8.7	8.7	13.75	1.2
106	1	8.2	8.7	14.09	1.41
106	1	8.9	8.7	14.49	1.65
106	0	9.8	8.7	14.84	1.85
106	0	10	8.7	14.95	1.91
108	1	8.9	8.9	2.7	0.37
108	0	9.6	8.9	2.99	1.3
108	1	8.3	8.9	3.18	1.82
108	0	9.9	8.9	3.4	2.35
108	0	9.1	8.9	3.79	3.14
109	1	8.5	8.5	11.99	0.33
109	0	9	8.5	12.22	0.51
109	0	9	8.5	12.74	0.89
109	0	11.5	8.5	12.92	1.02
109	0	11.2	8.5	13.09	1.14
109	0	10.6	8.5	13.3	1.28
110	0	9.3	9.3	13.23	0.1
110	0	9.7	9.3	13.39	0.22
110	1	8.2	9.3	13.71	0.44
110	0	10.6	9.3	14.1	0.71
110	0	11.4	9.3	14.23	0.79
111	1	5.8	5.8	14.73	0.22
111	1	4.7	5.8	14.9	0.34
112	1	8.7	8.7	11.57	0.15
112	0	9.3	8.7	11.84	0.37
113	0	9.5	9.5	7.66	0.21
113	0	10.2	9.5	7.82	0.41
113	0	9.2	9.5	8.07	0.71
113	0	9.3	9.5	8.3	0.96
113	0	9	9.5	8.53	1.21
113	0	9	9.5	8.76	1.44
113	0	9.3	9.5	8.96	1.63
114	0	9.8	9.8	15.25	0.16
114	0	9.1	9.8	15.36	0.23
114	1	6.7	9.8	15.5	0.32
114	1	7.7	9.8	15.63	0.4
114	1	8.3	9.8	15.82	0.52
114	1	8.4	9.8	16.04	0.65
114	1	8.5	9.8	16.23	0.76
115	0	9.9	9.9	4.41	0.25
115	0	9.2	9.9	5.03	1.45
115	0	9.2	9.9	5.26	1.83
116	0	11	11	10.73	0.12
116	0	9.9	11	10.96	0.33
116	0	9.2	11	11.07	0.42
116	0	10.3	11	11.23	0.56
116	0	9.4	11	11.52	0.8
117	1	8.4	8.4	6.13	1.03
117	0	9.5	8.4	6.36	1.35
117	0	9.2	8.4	6.67	1.75
118	0	11.1	11.1	7.48	0.37
118	0	10.3	11.1	7.71	0.66
118	0	9.6	11.1	7.87	0.85
118	1	8.5	11.1	8.06	1.07
118	0	9.6	11.1	8.31	1.34
119	1	7.1	7.1	15.12	0.21
119	1	8.4	7.1	15.35	0.36
119	0	10.2	7.1	15.72	0.59
120	1	8.2	8.2	13.75	0.4
121	1	7.1	7.1	7.62	0.42
122	1	8.2	8.2	15.78	2.4
122	0	9.6	8.2	16.08	2.54
122	0	9	8.2	16.47	2.71
122	0	9	8.2	16.74	2.83
122	1	8.7	8.2	16.99	2.94
122	1	8.3	8.2	17.26	3.05
123	1	8.7	8.7	12.97	3.45
123	1	7.7	8.7	13.64	3.77
123	0	9	8.7	15.5	4.52
124	1	8.9	8.9	13.71	9.05
124	0	9.5	8.9	13.9	9.06
124	0	9.1	8.9	14.12	9.08
124	0	10.2	8.9	14.38	9.1
124	0	11.2	8.9	14.71	9.12
124	0	10.8	8.9	14.81	9.12
124	0	10.2	8.9	14.98	9.13
124	0	10.1	8.9	15.17	9.14
124	0	9.1	8.9	15.52	9.16
124	0	11.4	8.9	15.78	9.18
124	0	11	8.9	15.96	9.19
124	0	11.4	8.9	16.13	9.19
126	0	11.2	11.2	12.71	2.76
126	0	10.3	11.2	12.88	2.86
126	0	10.3	11.2	13.07	2.96
126	0	11.2	11.2	13.27	3.07
126	0	11.7	11.2	13.52	3.2
126	0	10.2	11.2	13.67	3.27
126	0	11.8	11.2	13.94	3.4
127	0	9.3	9.3	11.99	1.16
127	0	9.8	9.3	12.18	1.3
127	0	9.1	9.3	12.47	1.5
127	1	8.1	9.3	12.66	1.63
127	0	9.6	9.3	12.83	1.74
127	0	10.9	9.3	13.1	1.91
127	0	11.7	9.3	13.33	2.05
127	0	11.1	9.3	13.48	2.14
127	0	11.4	9.3	13.72	2.27
127	0	11.7	9.3	13.89	2.37
127	0	12.9	9.3	14.08	2.47
127	0	11.7	9.3	14.23	2.55
128	0	9.4	9.4	13.48	8
128	0	9.3	9.4	13.73	8.03
128	0	9.3	9.4	13.74	8.03
128	1	8.7	9.4	14.07	8.08
128	0	10.1	9.4	14.32	8.11
128	0	9	9.4	14.67	8.16
128	0	9.6	9.4	14.9	8.19
128	0	9.7	9.4	15.24	8.23
128	0	9.8	9.4	15.3	8.24
128	0	10.1	9.4	15.42	8.25
128	0	9.6	9.4	15.53	8.26
128	0	9.4	9.4	16.03	8.32
128	0	9	9.4	16.23	8.34
130	0	11.6	11.6	13.21	1.07
130	1	7.6	11.6	14.04	1.6
130	1	8	11.6	14.27	1.73
130	1	7.4	11.6	14.62	1.93
130	1	6.8	11.6	14.92	2.09
130	1	8.4	11.6	15.33	2.3
130	0	10	11.6	16.58	2.88
130	0	11.9	11.6	16.75	2.96
131	0	10	10	10.62	5.48
131	0	9.2	10	10.88	5.59
131	0	10.7	10	11.13	5.69
131	0	11.2	10	11.84	5.95
131	0	9.8	10	12	6
131	0	11.3	10	12.17	6.06
131	0	11.1	10	12.63	6.2
131	0	9.3	10	12.9	6.28
132	0	9.1	9.1	12.28	6.34
132	1	7.7	9.1	12.51	6.4
132	1	8.1	9.1	12.73	6.47
132	1	7.8	9.1	12.95	6.53
132	1	7.7	9.1	13.31	6.62
132	1	8.4	9.1	13.68	6.71
132	1	8.6	9.1	14.12	6.81
132	0	9	9.1	14.37	6.87
132	0	9	9.1	14.62	6.92
132	1	8.1	9.1	14.87	6.97
132	1	8.9	9.1	15.08	7.02
133	1	7.1	7.1	11.18	0.16
133	1	6.8	7.1	11.35	0.31
133	1	8.3	7.1	11.5	0.43
133	1	7.9	7.1	11.62	0.53
133	0	9.5	7.1	11.69	0.59
133	0	9.5	7.1	11.96	0.8
133	0	9.1	7.1	12.13	0.93
133	0	10.4	7.1	12.42	1.14
133	0	10.3	7.1	12.62	1.28
133	0	9.7	7.1	12.71	1.35
133	0	10.2	7.1	13.13	1.62
135	1	8.4	8.4	10.35	2.08
135	1	8	8.4	10.58	2.25
135	1	8.1	8.4	10.91	2.48
135	1	8	8.4	11.33	2.76
135	1	7.8	8.4	11.62	2.94
135	0	9	8.4	11.91	3.12
135	1	7.8	8.4	12.27	3.32
135	1	7.4	8.4	12.58	3.48
135	1	8.3	8.4	12.92	3.65
136	0	11.3	11.3	10.91	1.66
136	0	11.3	11.3	10.99	1.72
136	0	11.7	11.3	11.68	2.21
136	0	10	11.3	11.85	2.32
136	0	10.3	11.3	12	2.42
136	0	9.5	11.3	12.08	2.47
136	0	9.4	11.3	12.16	2.52
136	1	8.4	11.3	12.44	2.68
136	0	9.7	11.3	12.96	2.98
137	0	12.6	12.6	18.89	6.29
138	1	8.1	8.1	15.35	6.09
138	1	8.8	8.1	15.6	6.15
138	1	7.2	8.1	17.02	6.47
138	1	8.2	8.1	17.41	6.55
140	0	12.5	12.5	12.82	5.4
140	0	14	12.5	13.04	5.48
142	1	8.1	8.1	12.38	4.91
142	0	9.4	8.1	13	5.15
142	0	9.4	8.1	13.44	5.31
142	0	9.2	8.1	14.09	5.53
144	1	5.9	5.9	10.57	8.01
144	1	6	5.9	10.89	8.07
144	1	6.1	5.9	11.2	8.13
144	1	5.4	5.9	11.64	8.2
144	1	6	5.9	12.3	8.29
144	1	7.1	5.9	12.74	8.35
144	1	6.8	5.9	13.13	8.4
145	1	7.9	7.9	14.53	2.43
145	1	8	7.9	14.71	2.52
145	0	9.3	7.9	15.35	2.83
145	1	7.7	7.9	15.58	2.94
145	1	7.6	7.9	15.86	3.06
145	1	7.8	7.9	16.13	3.18
145	1	7.1	7.9	16.32	3.26
145	1	8.8	7.9	16.59	3.37
145	0	9	7.9	16.99	3.53
146	0	9.4	9.4	8.48	5.64
146	0	10	9.4	8.73	5.76
146	0	9.3	9.4	8.98	5.88
146	0	9.7	9.4	9.5	6.11
146	0	10.2	9.4	9.84	6.24
146	0	9.2	9.4	10.07	6.33
146	0	10.5	9.4	10.36	6.43
147	0	9.8	9.8	10.33	0.42
147	0	14	9.8	10.48	0.55
147	0	9.4	9.8	10.65	0.7
147	0	11.1	9.8	10.9	0.92
147	0	12.2	9.8	11.07	1.06
147	0	10.5	9.8	11.17	1.14
147	0	12.3	9.8	11.32	1.25
147	0	11.1	9.8	11.4	1.32
147	0	11.8	9.8	11.48	1.38
147	0	11.5	9.8	11.65	1.5
147	0	11.4	9.8	12.59	2.14
147	0	10.3	9.8	12.72	2.22
148	0	11.5	11.5	15.17	0.84
148	0	12.9	11.5	17.49	2.05
149	0	9.5	9.5	15.26	2.6
149	1	8.7	9.5	15.41	2.67
149	1	7.7	9.5	15.57	2.74
149	0	10.1	9.5	15.89	2.89
149	0	12.4	9.5	16.24	3.04
149	0	12.5	9.5	16.29	3.06
149	0	10.7	9.5	16.66	3.22
149	0	13.3	9.5	16.91	3.32
149	0	10.1	9.5	17.56	3.56
150	1	8.8	8.8	12.44	3.65
150	0	9	8.8	12.98	3.91
151	0	9.2	9.2	7.56	5.63
151	1	8.5	9.2	7.81	5.77
151	1	8.9	9.2	8.04	5.9
151	0	9	9.2	8.27	6.01
151	0	9.1	9.2	8.5	6.12
151	1	8.6	9.2	8.79	6.25
151	1	8.3	9.2	9.02	6.34
151	1	8.8	9.2	9.25	6.43
151	1	8.1	9.2	9.48	6.52
151	1	8.4	9.2	9.71	6.6
152	0	9	9	8.88	8.09
152	0	10.2	9	9.24	8.16
152	0	9.7	9	9.42	8.2
152	0	10.3	9	9.76	8.26
152	0	10.2	9	11.03	8.46
153	1	7.1	7.1	10.98	1.35
153	1	7.9	7.1	11.36	1.64
153	1	7.2	7.1	11.61	1.82
153	1	7.8	7.1	11.69	1.87
153	1	7.8	7.1	11.98	2.07
153	1	8	7.1	12.21	2.22
153	1	8.5	7.1	12.44	2.36
153	1	8.7	7.1	12.69	2.51
153	1	7.6	7.1	13.27	2.84
153	1	8.4	7.1	13.53	2.98
154	1	8.1	8.1	7.66	0.34
154	1	8.2	8.1	8.42	1.21
155	1	6.8	6.8	12.39	4.11
155	1	7.4	6.8	12.65	4.23
155	0	10.6	6.8	12.88	4.33
155	0	9.7	6.8	13.08	4.42
155	1	8.9	6.8	13.31	4.52
155	0	10.8	6.8	13.54	4.61
155	0	9.6	6.8	13.77	4.7
155	0	9.9	6.8	13.98	4.78
155	0	9.7	6.8	14.08	4.82
155	0	9.4	6.8	14.29	4.89
155	0	11.1	6.8	14.69	5.03
155	0	12	6.8	14.9	5.1
155	0	10	6.8	15.11	5.17
156	1	8.7	8.7	6.62	0.63
156	1	7.6	8.7	6.85	0.95
156	1	7.1	8.7	7.08	1.24
156	1	6.9	8.7	7.31	1.52
156	1	7.8	8.7	7.54	1.78
156	1	8.1	8.7	7.83	2.08
156	1	7.7	8.7	8.23	2.47
156	1	8.2	8.7	8.56	2.76
156	1	8.2	8.7	8.79	2.95
156	1	8.2	8.7	9.12	3.2
157	1	7.4	7.4	9.08	4.6
157	1	8.1	7.4	9.39	4.78
157	1	7.5	7.4	9.66	4.93
157	1	8.9	7.4	9.93	5.07
157	0	9.1	7.4	10.25	5.22
157	1	8.7	7.4	10.48	5.32
157	1	8.2	7.4	10.71	5.42
157	1	8.4	7.4	11.44	5.72
157	1	8	7.4	11.7	5.81
158	0	11.8	11.8	12.73	2.85
158	0	12	11.8	12.96	2.98
158	1	7.8	11.8	13.29	3.15
158	0	10.3	11.8	13.58	3.3
158	0	10.4	11.8	13.98	3.49
159	1	8.2	8.2	7.11	6.91
159	0	9.7	8.2	7.44	7.04
159	0	9.3	8.2	7.67	7.13
159	1	8.9	8.2	7.9	7.22
159	0	9.8	8.2	8.09	7.28
159	0	9.5	8.2	8.34	7.36
159	0	9.8	8.2	8.59	7.44
159	0	9.9	8.2	8.84	7.51
159	0	9.7	8.2	9.03	7.56
159	0	10.9	8.2	9.2	7.61
159	1	8.7	8.2	9.51	7.69
159	1	8.7	8.2	9.78	7.75
160	0	9.3	9.3	5.97	2.96
160	1	8.4	9.3	6.24	3.27
160	1	8.9	9.3	7.78	4.6
160	0	9.1	9.3	9.76	5.7
161	0	12.2	12.2	11.93	5.22
161	1	8.9	12.2	12.26	5.35
161	0	9.4	12.2	14.18	5.98
162	0	11.5	11.5	6.73	7.77
162	0	9.8	11.5	6.99	7.85
162	0	9.6	11.5	7.26	7.93
162	0	9.2	11.5	7.49	8
162	0	10.2	11.5	7.72	8.06
162	0	10.4	11.5	7.95	8.11
162	0	9.2	11.5	8.22	8.18
162	0	9.7	11.5	8.39	8.21
162	0	9.4	11.5	8.64	8.26
162	0	9.7	11.5	8.87	8.31
162	0	9.1	11.5	9.05	8.34
162	0	9.6	11.5	9.32	8.39
162	0	9.4	11.5	9.56	8.43
163	1	6.6	6.6	14.94	4.11
163	0	9	6.6	15.01	4.14
163	0	10.1	6.6	15.27	4.24
164	1	8.5	8.5	5.68	7.36
164	1	7.6	8.5	5.93	7.47
164	1	8.1	8.5	6.29	7.62
164	1	8.7	8.5	6.56	7.71
164	1	8.8	8.5	6.95	7.84
164	1	8.4	8.5	7.29	7.94
164	1	8.6	8.5	7.71	8.05
164	1	8.4	8.5	8.31	8.19
165	0	9.2	9.2	7.8	7.95
165	0	9.5	9.2	8.51	8.12
166	0	9.8	9.8	11.95	3.64
166	0	9.9	9.8	12.78	4.05
166	0	10.6	9.8	13.03	4.17
166	0	9.9	9.8	13.26	4.27
166	0	10	9.8	13.49	4.37
166	0	10.3	9.8	13.74	4.47
166	0	12.3	9.8	13.99	4.57
166	0	10.5	9.8	14.51	4.76
166	0	10	9.8	14.76	4.85
166	0	9.1	9.8	14.95	4.92
166	0	9.8	9.8	15.12	4.97
166	0	10.2	9.8	15.33	5.04
166	0	11	9.8	15.72	5.17
167	1	7.6	7.6	11.77	0.31
168	0	9.2	9.2	5.29	1.87
168	1	8.2	9.2	5.58	2.29
168	1	7.6	9.2	5.81	2.6
168	1	7.9	9.2	6.12	2.97
168	1	7.8	9.2	6.35	3.23
168	1	7.8	9.2	6.58	3.47
168	0	9.1	9.2	7.07	3.92
168	1	8.1	9.2	7.36	4.16
168	1	8.7	9.2	7.84	4.52
168	1	7.8	9.2	8.08	4.68
169	0	9.2	9.2	6.45	7.67
169	0	9.5	9.2	6.7	7.76
169	1	8.9	9.2	6.82	7.8
169	1	8.5	9.2	7.13	7.9
169	0	10.6	9.2	7.28	7.94
169	0	10.1	9.2	7.64	8.04
169	1	8.6	9.2	7.87	8.09
169	1	7.7	9.2	8.18	8.17
169	1	7.3	9.2	8.24	8.18
169	1	7.4	9.2	8.49	8.23
169	1	8.6	9.2	8.74	8.28
170	0	9	9	10.52	5.34
170	0	9.5	9	10.82	5.47
170	0	9.6	9	11.57	5.76
170	0	9.6	9	12.17	5.97
172	1	6.9	6.9	8.62	4.32
172	1	6.8	6.9	8.85	4.46
172	1	7.5	6.9	9.12	4.63
172	1	7	6.9	9.31	4.74
172	1	7.8	6.9	9.39	4.78
172	1	8.4	6.9	9.73	4.96
172	1	8.5	6.9	10.48	5.32
172	1	8.5	6.9	10.86	5.49
173	1	8.2	8.2	17.03	2.54
173	1	7.8	8.2	17.18	2.61
173	1	8.1	8.2	17.4	2.7
173	1	7.4	8.2	17.55	2.76
173	1	8.2	8.2	18.38	3.09
174	0	9.6	9.6	6.9	5.8
174	0	9	9.6	7.27	6.01
174	0	10.3	9.6	7.75	6.26
174	1	8.8	9.6	8.21	6.47
174	1	7.9	9.6	8.61	6.63
174	0	9.7	9.6	8.96	6.76
175	0	9.6	9.6	14.9	2.55
175	1	8.5	9.6	15.1	2.65
175	1	8.5	9.6	15.87	3.01
175	0	9	9.6	16.17	3.14
175	0	9.7	9.6	16.25	3.17
175	1	8.4	9.6	16.44	3.25
175	0	9.3	9.6	16.69	3.35
175	1	8.7	9.6	17	3.47
175	0	9.5	9.6	17.38	3.61
175	1	8.7	9.6	17.57	3.68
176	0	9.5	9.5	6.27	4.9
177	1	7.8	7.8	13.58	3.08
177	1	6.8	7.8	13.85	3.21
177	1	7.5	7.8	14.13	3.35
177	1	8.5	7.8	14.29	3.42
177	0	9.4	7.8	14.54	3.54
177	0	9.6	7.8	14.79	3.64
177	0	10.1	7.8	15.07	3.76
177	0	10.9	7.8	15.48	3.93
177	0	10.7	7.8	15.77	4.04
178	1	8.7	8.7	8.16	3.01
178	1	7.1	8.7	8.64	3.4
178	1	7.9	8.7	8.67	3.43
178	0	9.2	8.7	9.17	3.78
178	1	8.7	8.7	10.04	4.32
178	0	10.3	8.7	10.27	4.45
179	1	7.6	7.6	8.92	2.15
179	1	7.9	7.6	9.15	2.35
179	1	7.7	7.6	9.38	2.54
179	1	8.2	7.6	9.63	2.73
179	1	7.6	7.6	9.86	2.9
179	1	8.1	7.6	10.09	3.06
179	1	8	7.6	10.38	3.26
179	1	8	7.6	10.64	3.42
179	1	8.1	7.6	10.87	3.56
179	1	8.3	7.6	11.24	3.77
179	1	8	7.6	11.47	3.9
179	1	8	7.6	11.69	4.01
180	0	9.9	9.9	5.52	5.83
180	1	8.3	9.9	5.75	6
180	1	8.8	9.9	6.08	6.22
180	1	8.4	9.9	6.38	6.39
180	0	9.6	9.9	6.77	6.6
180	0	9.9	9.9	7	6.71
180	0	10.1	9.9	7.25	6.83
180	0	9.9	9.9	7.48	6.93
180	0	10.1	9.9	7.86	7.07
180	1	8.5	9.9	8.19	7.19
181	1	8	8	5.07	6.25
181	1	7.6	8	5.34	6.44
181	1	7.6	8	5.57	6.59
181	1	8.6	8	5.76	6.7
181	1	7.9	8	5.82	6.74
181	1	8.8	8	6.03	6.85
181	1	7.9	8	6.26	6.96
181	1	8	8	6.49	7.07
181	1	7.9	8	7.01	7.29
181	0	9.2	8	7.35	7.41
181	1	8.3	8	7.58	7.49
181	1	7.1	8	7.85	7.58
182	1	8.6	8.6	3.84	1.93
182	1	8.1	8.6	4.07	2.38
182	1	8.8	8.6	4.49	3.1
182	1	8.8	8.6	4.72	3.43
182	0	9.1	8.6	4.97	3.76
182	1	8.8	8.6	5.2	4.04
182	0	9.3	8.6	5.36	4.22
182	0	9.2	8.6	5.53	4.39
182	0	10	8.6	5.76	4.62
182	0	10	8.6	5.95	4.79
182	0	9	8.6	6.24	5.03
182	1	8.2	8.6	6.5	5.23
183	1	8.9	8.9	4.33	0.76
183	1	7.7	8.9	4.49	1.09
183	1	7.7	8.9	4.76	1.6
183	0	9	8.9	5.01	2.02
183	1	8	8.9	5.28	2.42
183	1	8.7	8.9	5.36	2.54
183	1	8.2	8.9	6.19	3.54
183	1	8.4	8.9	7.01	4.29
184	1	8.5	8.5	7.79	0.12
184	1	7.1	8.5	7.95	0.31
184	1	8.5	8.5	8.1	0.49
184	0	9.7	8.5	8.39	0.82
184	0	9.3	8.5	8.54	0.98
184	0	9.4	8.5	8.79	1.24
184	0	9.2	8.5	8.93	1.38
184	0	9.1	8.5	9.41	1.82
184	0	9	8.5	9.62	2
184	0	9.2	8.5	9.85	2.18
184	0	9.9	8.5	10.15	2.41
187	0	9.5	9.5	10.17	2.92
187	1	8.9	9.5	10.69	3.26
187	0	10.2	9.5	10.98	3.44
187	1	8.3	9.5	11.4	3.68
187	0	9.3	9.5	11.9	3.95
187	1	8.5	9.5	12.15	4.07
187	1	8.8	9.5	12.55	4.26
188	1	8.1	8.1	5.16	2.44
188	0	9	8.1	5.39	2.76
188	1	7.9	8.1	5.64	3.09
188	1	7.5	8.1	5.88	3.37
188	1	8.6	8.1	6.23	3.74
188	1	8.5	8.1	6.46	3.96
188	0	9.4	8.1	6.73	4.21
188	0	9.1	8.1	6.92	4.36
188	1	8.6	8.1	7.15	4.55
188	1	8.6	8.1	7.38	4.72
188	0	9.1	8.1	7.55	4.83
188	1	8.8	8.1	7.82	5.01
189	1	8.8	8.8	10.39	2.59
189	0	9.5	8.8	10.68	2.79
189	0	9.3	8.8	10.98	2.99
189	0	9.7	8.8	11.21	3.13
189	0	9	8.8	11.54	3.33
189	1	8.2	8.8	11.69	3.41
189	1	8.2	8.8	12.08	3.63
189	1	8.6	8.8	12.58	3.88
190	0	9.3	9.3	4.02	6.02
190	0	9.6	9.3	4.25	6.24
190	0	9.7	9.3	4.38	6.35
190	0	9.8	9.3	4.54	6.48
190	0	10.9	9.3	4.95	6.77
191	1	7	7	12.95	1.74
191	1	7.9	7	13.5	2.07
191	1	7.9	7	13.75	2.22
191	1	7.2	7	14.88	2.81
191	1	8.2	7	15.13	2.93
191	1	7.9	7	15.5	3.1
192	1	8.9	8.9	5.42	4.65
192	1	8.4	8.9	5.69	4.9
192	0	9	8.9	5.87	5.06
192	1	8.9	8.9	6.12	5.26
192	0	9.4	8.9	6.61	5.61
192	0	9.8	8.9	6.95	5.83
192	1	8.6	8.9	7.18	5.96
192	1	8.8	8.9	7.45	6.11
192	1	8.8	8.9	7.7	6.23
192	1	8.4	8.9	7.95	6.35
193	1	8.3	8.3	7.59	2.89
193	1	8.8	8.3	7.82	3.09
194	1	5.5	5.5	2.32	0.95
194	1	6.3	5.5	2.65	2.08
194	1	6.4	5.5	2.78	2.45
194	1	7	5.5	2.86	2.66
194	1	6.7	5.5	2.98	2.95
194	1	7	5.5	3.11	3.25
194	1	5.2	5.5	3.27	3.58
194	1	8.3	5.5	3.64	4.23
194	1	7.7	5.5	4.47	5.3
195	1	6.8	6.8	15.19	1.44
195	1	6.3	6.8	15.53	1.63
195	1	7.5	6.8	15.79	1.77
195	1	7.5	6.8	16.04	1.9
195	1	7.9	6.8	16.12	1.94
195	0	9.4	6.8	16.56	2.15
195	0	9	6.8	17.04	2.37
195	1	8.2	6.8	17.58	2.61
195	1	8.9	6.8	17.85	2.72
196	0	9	9	9.17	2.58
196	0	9.1	9	9.67	2.97
196	0	10.7	9	10.05	3.23
196	0	9.2	9	10.2	3.33
196	0	11.1	9	11.07	3.86
196	0	10.9	9	11.43	4.05
197	1	8.3	8.3	5.63	3.78
197	1	7.9	8.3	5.86	4.03
197	1	8.1	8.3	6.36	4.5
197	1	8.4	8.3	6.59	4.69
197	1	8.5	8.3	6.82	4.87
197	1	8.1	8.3	7.05	5.04
197	1	8.1	8.3	7.3	5.21
197	1	7.3	8.3	7.53	5.35
197	1	8.2	8.3	7.76	5.49
197	1	7.6	8.3	7.99	5.62
197	1	8.6	8.3	8.24	5.75
199	1	8.3	8.3	3.6	5.83
199	1	8	8.3	3.83	6.08
199	1	7.6	8.3	4.12	6.36
199	0	9.2	8.3	4.37	6.57
199	0	9.3	8.3	4.96	6.98
199	0	9	8.3	5.34	7.19
199	0	10.6	8.3	5.96	7.48
199	0	10.1	8.3	6.17	7.57
200	1	8.8	8.8	4.81	4.59
200	1	8	8.8	5.06	4.86
200	1	8	8.8	5.29	5.09
200	1	8.8	8.8	5.54	5.31
200	0	9.2	8.8	5.77	5.49
200	0	9	8.8	6.02	5.68
200	1	8.9	8.8	6.27	5.85
200	1	8.6	8.8	6.5	6
200	0	9.1	8.8	6.73	6.14
200	1	8.3	8.8	7.02	6.3
200	1	8.4	8.8	7.17	6.37
201	0	9.3	9.3	11.75	1.57
201	1	7.9	9.3	12.17	1.87
202	1	8.1	8.1	8.57	2.3
202	1	7.1	8.1	8.8	2.5
202	1	7.3	8.1	9.03	2.69
202	1	7.8	8.1	9.34	2.93
202	0	9.2	8.1	9.57	3.1
202	1	8.9	8.1	9.8	3.27
202	1	8.7	8.1	10.03	3.42
202	0	9.2	8.1	10.28	3.58
202	0	9.7	8.1	10.53	3.73
202	0	9.7	8.1	10.8	3.89
202	0	9.7	8.1	11.07	4.04
202	0	9	8.1	11.22	4.12
203	1	8.8	8.8	9.23	2.09
203	1	7.8	8.8	9.46	2.28
203	1	8.2	8.8	9.69	2.47
203	1	7.9	8.8	9.94	2.66
203	1	8.5	8.8	10.21	2.85
203	0	9.2	8.8	10.65	3.15
203	1	8.5	8.8	10.95	3.33
203	1	8.6	8.8	11.09	3.42
203	0	9.4	8.8	11.34	3.56
203	0	9.1	8.8	11.53	3.67
203	1	8.7	8.8	11.86	3.84
204	0	9.1	9.1	8.26	4.55
204	0	10.5	9.1	8.51	4.71
204	0	10.6	9.1	8.62	4.78
204	0	10.4	9.1	8.93	4.96
204	0	9.6	9.1	9.08	5.04
204	0	10.3	9.1	9.45	5.24
204	0	10.3	9.1	9.68	5.35
204	1	8.8	9.1	9.98	5.49
204	0	9.6	9.1	10.29	5.63
204	1	8.6	9.1	10.99	5.91
205	0	14	14	13.91	1.23
205	0	13	14	14.1	1.35
205	0	14	14	14.22	1.42
205	0	14	14	14.41	1.53
205	0	14	14	14.66	1.68
205	0	14	14	15.64	2.2
205	0	14	14	15.81	2.28
205	0	14	14	15.91	2.33
205	0	14	14	16.27	2.5
205	0	14	14	16.37	2.55
205	0	14	14	16.56	2.63
205	0	12.6	14	16.8	2.74
206	1	8.2	8.2	12.55	1.47
206	1	7.9	8.2	12.85	1.67
206	1	7.5	8.2	13.22	1.91
206	1	8.7	8.2	13.45	2.04
206	1	8.9	8.2	13.7	2.19
206	0	10.2	8.2	13.82	2.26
206	1	8.6	8.2	14.03	2.37
206	1	8.3	8.2	14.39	2.56
206	1	8.8	8.2	14.72	2.73
206	0	10	8.2	14.97	2.85
206	0	9.7	8.2	15.2	2.96
207	0	9.3	9.3	11.34	6.38
207	1	8.7	9.3	11.49	6.43
207	1	8.3	9.3	11.57	6.46
207	1	7.4	9.3	11.95	6.57
207	0	9	9.3	12.2	6.64
207	1	8.7	9.3	12.43	6.7
207	0	9.4	9.3	12.66	6.76
207	0	9.2	9.3	12.89	6.82
207	0	9.4	9.3	13.26	6.91
207	0	9.5	9.3	13.48	6.96
207	0	10.7	9.3	13.72	7.01
207	0	11.3	9.3	13.83	7.04
207	0	12.3	9.3	14.2	7.11
208	1	8.9	8.9	5.44	3.2
208	0	9.2	8.9	6.09	3.92
208	0	9.7	8.9	6.38	4.2
208	0	9.6	8.9	6.61	4.4
208	1	7.4	8.9	6.67	4.45
208	1	7.7	8.9	6.92	4.65
208	1	8.9	8.9	7.17	4.84
208	0	9.2	8.9	7.47	5.05
208	0	9.9	8.9	7.67	5.18
208	0	9.2	8.9	7.99	5.37
209	1	8.7	8.7	6.79	3.08
209	1	8.5	8.7	7.77	3.95
209	1	7	8.7	8.23	4.29
209	1	7.2	8.7	8.5	4.47
209	1	7.3	8.7	8.78	4.65
209	1	8	8.7	8.99	4.77
210	0	10.8	10.8	3.98	4.97
210	0	10.6	10.8	4.21	5.25
210	0	10.8	10.8	4.47	5.53
210	0	9.8	10.8	4.68	5.73
210	0	10.2	10.8	4.76	5.8
210	0	11.4	10.8	4.87	5.89
210	0	10.1	10.8	5	6
210	0	10	10.8	5.38	6.28
210	0	10.9	10.8	5.84	6.58
211	0	10	10	12.43	2.36
211	1	8.1	10	12.68	2.51
211	1	8.7	10	13.01	2.7
211	1	7.8	10	13.26	2.84
211	0	9	10	13.48	2.95
211	1	8.6	10	13.78	3.11
212	1	8.3	8.3	11.84	1.3
212	1	8.2	8.3	12.11	1.49
212	1	8	8.3	12.28	1.61
212	1	7.8	8.3	12.63	1.84
212	0	9.5	8.3	12.9	2.02
212	0	9	8.3	13.03	2.1
212	0	9.4	8.3	13.19	2.19
212	0	9.2	8.3	13.36	2.29
212	0	9.6	8.3	13.96	2.62
212	0	9.4	8.3	14.15	2.72
212	0	10.1	8.3	14.36	2.83
212	0	9.2	8.3	14.49	2.89
212	0	9.2	8.3	14.79	3.04
213	1	8.5	8.5	7.6	2.11
213	1	8.2	8.5	7.88	2.39
213	0	10.1	8.5	8.29	2.76
213	0	9.2	8.5	8.5	2.94
214	1	8.3	8.3	6.16	2.53
216	0	9.8	9.8	11.35	1.54
216	1	8.8	9.8	11.51	1.66
216	1	7.6	9.8	11.74	1.82
216	0	9	9.8	11.97	1.98
216	0	9.7	9.8	12.45	2.29
216	0	9.7	9.8	12.64	2.41
216	0	10.7	9.8	12.81	2.51
216	0	11	9.8	12.93	2.58
216	0	11	9.8	13.06	2.65
216	0	11.9	9.8	13.21	2.73
216	0	10.8	9.8	13.27	2.77
216	0	10.8	9.8	13.39	2.83
216	0	11.1	9.8	13.56	2.92
218	0	11.3	11.3	11.91	1.18
218	0	9.7	11.3	12.04	1.28
218	1	8.2	11.3	12.19	1.39
218	1	8.4	11.3	12.42	1.55
218	0	9.6	11.3	12.56	1.64
218	0	9	11.3	12.71	1.74
218	0	11	11.3	12.94	1.89
218	0	9.8	11.3	13.1	1.98
218	0	11	11.3	13.31	2.11
218	0	11.1	11.3	13.48	2.21
218	0	10.9	11.3	13.59	2.27
218	0	11.6	11.3	13.85	2.42
218	0	10.4	11.3	13.96	2.48
218	0	11.6	11.3	14.19	2.6
219	1	7.4	7.4	5.65	2.39
219	1	7.9	7.4	5.88	2.69
219	1	6.6	7.4	6.11	2.96
219	1	6.9	7.4	6.44	3.32
219	1	7.5	7.4	6.66	3.54
219	1	8.2	7.4	7.05	3.9
219	1	8.3	7.4	7.3	4.11
219	1	7.1	7.4	7.53	4.29
220	1	8.5	8.5	15.75	1.24
220	1	8.8	8.5	16.01	1.38
220	1	8.7	8.5	16.15	1.46
220	1	8.4	8.5	16.38	1.58
220	0	9.2	8.5	16.88	1.82
220	1	8.1	8.5	17.44	2.09
220	0	9.8	8.5	17.71	2.21
220	0	11.1	8.5	17.88	2.28
220	0	10.1	8.5	18.13	2.39
221	1	8.1	8.1	12.21	0.91
221	0	9.5	8.1	12.44	1.08
221	0	9.5	8.1	12.61	1.2
221	1	8.8	8.1	12.9	1.4
221	0	9.9	8.1	13.19	1.58
221	0	9.6	8.1	13.42	1.73
221	0	9.9	8.1	13.84	1.98
221	0	9.1	8.1	13.98	2.06
221	0	10.2	8.1	14.23	2.2
221	0	10.7	8.1	14.42	2.3
221	0	10.6	8.1	14.83	2.52
224	1	8.8	8.8	13.04	0.8
224	0	9.3	8.8	13.43	1.06
224	1	7.5	8.8	13.62	1.19
224	0	10	8.8	14.29	1.6
224	0	10.1	8.8	14.43	1.68
224	1	7.6	8.8	14.83	1.91
224	1	8.8	8.8	15.02	2.01
224	1	7.8	8.8	15.25	2.13
225	0	10.7	10.7	9.82	1.14
225	0	9.5	10.7	10.64	1.82
225	0	9.4	10.7	10.97	2.07
226	1	8	8	10.56	1
226	1	8.5	8	10.81	1.21
226	0	9.1	8	11.55	1.77
226	0	9.5	8	12.11	2.16
226	0	9.3	8	12.61	2.47
227	1	5.6	5.6	11.35	0.48
228	1	8.6	8.6	3.94	2.89
228	1	8.9	8.6	4.02	3.03
228	1	8.2	8.6	4.08	3.14
228	1	7.7	8.6	4.35	3.56
228	1	8.1	8.6	4.62	3.94
229	1	8.3	8.3	10.95	0.87
230	1	8.4	8.4	6.86	0.23
230	1	6.9	8.4	7.05	0.5
230	1	8.2	8.4	7.28	0.8
230	1	8.2	8.4	7.51	1.08
230	0	9	8.4	7.9	1.52
230	1	8.8	8.4	8.07	1.7
230	0	9.5	8.4	8.26	1.89
230	0	9.8	8.4	8.49	2.11
230	0	10	8.4	8.66	2.26
230	0	10.7	8.4	8.76	2.35
231	1	8.2	8.2	8.48	1.16
231	1	8	8.2	8.72	1.4
231	1	8.4	8.2	8.98	1.65
231	0	9.2	8.2	9.27	1.91
231	1	8.3	8.2	9.41	2.03
231	1	8.4	8.2	10.08	2.56
231	1	8.8	8.2	10.31	2.73
231	1	8.3	8.2	10.63	2.94
231	0	9.8	8.2	10.9	3.12
232	0	9.4	9.4	9.93	0.94
232	0	9.3	9.4	10.16	1.14
232	0	9	9.4	10.39	1.34
232	0	9.1	9.4	10.59	1.5
232	0	10.7	9.4	10.82	1.68
232	0	10.2	9.4	11.05	1.86
232	0	10.2	9.4	11.28	2.02
232	0	10.2	9.4	11.49	2.17
232	0	9.8	9.4	11.74	2.33
232	0	10.4	9.4	12.04	2.52
232	0	10.4	9.4	12.24	2.65
232	0	9.9	9.4	12.47	2.78
233	0	9.5	9.5	10.85	0.6
233	0	9.5	9.5	11.04	0.76
233	0	9.9	9.5	11.35	1.01
233	0	9	9.5	11.75	1.32
233	0	10.8	9.5	11.98	1.49
233	0	11.5	9.5	12.09	1.56
233	0	10.6	9.5	12.19	1.63
233	0	11.2	9.5	12.3	1.71
233	0	10.8	9.5	12.42	1.79
233	0	10.9	9.5	12.61	1.91
233	0	11	9.5	12.69	1.96
233	0	10.7	9.5	12.73	1.99
233	0	10.3	9.5	12.86	2.07
233	0	11.3	9.5	12.99	2.15
233	0	11.5	9.5	13.5	2.44
234	1	6.1	6.1	12.48	0.79
234	1	8.9	6.1	13.21	1.29
234	1	8.9	6.1	13.44	1.44
234	0	9.7	6.1	13.48	1.47
234	1	7.4	6.1	14.02	1.8
234	1	7.7	6.1	14.19	1.9
234	0	9.5	6.1	14.46	2.05
235	1	7.6	7.6	5.38	1.26
235	1	7.5	7.6	5.61	1.62
235	1	7.4	7.6	5.84	1.95
235	1	7.5	7.6	6.03	2.21
235	1	8.7	7.6	6.26	2.49
235	0	10.3	7.6	6.49	2.76
235	0	10.4	7.6	6.72	3.01
235	0	10.6	7.6	6.93	3.22
235	0	10.5	7.6	7.18	3.45
235	0	9.9	7.6	7.43	3.67
235	0	10.2	7.6	7.68	3.88
235	0	9.6	7.6	7.79	3.97
235	0	10.7	7.6	7.91	4.06
235	0	10.8	7.6	8.17	4.25
237	1	6.7	6.7	15.3	0.65
237	1	7.2	6.7	15.72	0.9
237	1	7.7	6.7	15.97	1.05
237	1	7.2	6.7	16.3	1.23
237	1	7.2	6.7	16.7	1.44
237	1	8.3	6.7	17.07	1.62
237	1	8.1	6.7	17.26	1.71
237	1	8.1	6.7	17.37	1.77
239	1	8.1	8.1	6.33	1.47
239	1	7.9	8.1	6.44	1.61
239	1	7.9	8.1	6.67	1.9
239	1	6.7	8.1	6.92	2.2
239	1	7.4	8.1	7.07	2.36
239	1	7.6	8.1	7.34	2.64
239	1	7.8	8.1	7.57	2.87
239	1	8.5	8.1	7.94	3.2
239	1	8.6	8.1	8.03	3.28
239	0	9.2	8.1	8.15	3.37
239	0	10	8.1	8.3	3.49
240	0	11	11	1.2	4.17
240	0	10.8	11	1.32	4.7
240	0	11.8	11	1.55	5.48
240	0	12.5	11	1.67	5.81
240	0	12.4	11	1.88	6.28
240	0	10.7	11	1.96	6.43
240	0	13.4	11	2.13	6.71
240	0	11.3	11	2.28	6.93
240	0	11	11	2.55	7.25
240	0	12	11	2.74	7.45
240	0	9.9	11	2.89	7.58
240	0	12.2	11	3.06	7.71
240	0	10.9	11	3.29	7.87
240	0	11.5	11	3.75	8.13
240	0	9.9	11	3.85	8.18
242	1	7.6	7.6	7.88	0.74
242	1	7.4	7.6	8.11	1
242	1	8	7.6	8.34	1.25
242	1	8.2	7.6	8.57	1.48
242	1	7.9	7.6	8.8	1.7
242	0	9.4	7.6	9.03	1.92
242	1	8.5	7.6	9.45	2.28
242	0	9.5	7.6	9.68	2.46
242	0	10.1	7.6	9.86	2.6
242	1	8.1	7.6	10.01	2.71
242	1	8.9	7.6	10.24	2.87
242	0	10.2	7.6	10.49	3.04
243	1	8.5	8.5	3.7	1.35
243	1	8.8	8.5	4.02	2.04
243	1	8.5	8.5	4.16	2.31
243	1	7.8	8.5	4.39	2.71
243	1	7.7	8.5	4.64	3.1
243	1	8.2	8.5	4.94	3.52
243	1	7.7	8.5	5.15	3.79
243	1	7.1	8.5	5.38	4.05
243	1	7.3	8.5	5.61	4.3
243	1	7.3	8.5	6.02	4.68
243	1	7.9	8.5	6.28	4.9
244	1	7.8	7.8	9.07	0.3
244	1	8.4	7.8	9.15	0.38
245	1	7.2	7.2	2.24	1.52
245	1	7.6	7.2	2.36	1.95
245	1	7.5	7.2	2.59	2.66
245	1	7.9	7.2	2.77	3.14
245	1	8.5	7.2	3.02	3.71
245	1	8.7	7.2	3.66	4.81
245	1	8.5	7.2	3.81	5.01
245	1	8.3	7.2	3.99	5.24
245	1	8.6	7.2	4.22	5.5
245	1	8.3	7.2	4.31	5.59
245	1	7.7	7.2	4.48	5.76
245	1	8.5	7.2	4.7	5.96
245	0	9.3	7.2	5.04	6.23
246	1	7.8	7.8	1.41	1.49
246	1	8.1	7.8	1.52	2.11
246	0	9.5	7.8	1.93	3.78
246	1	8.5	7.8	2.01	4.03
246	0	9.6	7.8	2.16	4.44
246	1	8.8	7.8	2.28	4.74
246	0	9.5	7.8	2.55	5.29
246	0	9.2	7.8	3	6
246	1	8.1	7.8	3.5	6.57
246	1	8.6	7.8	3.82	6.86
246	0	9.4	7.8	4	7
246	0	9.5	7.8	4.32	7.22
247	1	7.3	7.3	7.26	0.36
248	1	7.9	7.9	4.56	0.57
248	1	7.9	7.9	4.79	1.02
248	1	8.3	7.9	5.03	1.45
248	1	8	7.9	5.26	1.83
248	0	9.1	7.9	5.5	2.18
248	1	8.7	7.9	5.73	2.5
248	1	8.7	7.9	5.96	2.79
248	1	8.2	7.9	6.11	2.96
248	1	8.8	7.9	6.69	3.57
248	0	9	7.9	6.98	3.84
248	1	8.8	7.9	7.24	4.06
249	1	7.3	7.3	8.28	0.22
249	1	8.1	7.3	8.53	0.5
249	1	8.1	7.3	8.76	0.75
249	1	8	7.3	9.01	1.01
249	1	7	7.3	9.3	1.29
249	1	8.4	7.3	9.58	1.54
249	1	8.6	7.3	9.85	1.78
249	1	7.9	7.3	10.14	2.01
249	0	9.4	7.3	10.37	2.19
249	0	9.7	7.3	10.62	2.37
249	0	9.9	7.3	10.89	2.56
250	1	5.9	5.9	11.6	0.26
250	1	7.7	5.9	11.84	0.46
250	1	8	5.9	12.35	0.85
250	1	7.6	5.9	12.71	1.11
250	1	6.2	5.9	12.96	1.28
250	1	6.9	5.9	13.32	1.52
250	1	7.1	5.9	13.88	1.86
250	1	8.9	5.9	13.99	1.92
251	0	9.6	9.6	11.65	0.13
251	1	6.5	9.6	11.88	0.32
251	1	7.4	9.6	12.19	0.57
251	1	8.7	9.6	12.42	0.74
251	0	13	9.6	12.65	0.91
251	0	12.7	9.6	12.9	1.09
251	0	13.1	9.6	13.01	1.16
251	0	11.1	9.6	13.63	1.56
251	0	9.7	9.6	13.9	1.73
251	0	10.4	9.6	14.17	1.88
251	0	11.6	9.6	14.34	1.98
251	1	8.6	9.6	14.46	2.05
252	0	9.1	9.1	4.72	2.37
252	1	8.4	9.1	4.95	2.73
252	1	8.1	9.1	5.2	3.08
252	1	7.2	9.1	5.47	3.42
252	1	8.3	9.1	5.7	3.68
252	1	8.8	9.1	5.89	3.89
252	1	8.1	9.1	6.16	4.16
252	1	8.3	9.1	6.41	4.38
252	1	8.5	9.1	6.64	4.58
252	1	8.7	9.1	6.92	4.8
252	0	9.4	9.1	7.25	5.03
253	1	8.9	8.9	10.67	1
254	1	7.7	7.7	11.27	4.76
254	1	8	7.7	11.5	4.87
254	1	8.1	7.7	11.95	5.06
254	1	8.1	7.7	12.52	5.29
254	1	6.9	7.7	12.65	5.34
254	1	7.7	7.7	12.88	5.42
254	1	8.4	7.7	13.23	5.54
254	0	9.1	7.7	13.41	5.6
254	1	8.9	7.7	13.52	5.64
254	0	9.3	7.7	13.69	5.69
255	1	6.8	6.8	11.14	2.1
255	1	7.3	6.8	11.37	2.26
255	0	11	6.8	11.61	2.42
255	1	6.3	6.8	11.83	2.56
255	1	5	6.8	12.06	2.7
255	1	7.5	6.8	12.29	2.84
255	1	7.3	6.8	12.56	2.99
256	1	6.7	6.7	3.76	0.69
256	1	6.6	6.7	3.88	0.98
256	1	6.4	6.7	4.11	1.48
256	1	8.4	6.7	4.32	1.9
256	1	8.6	6.7	4.51	2.24
256	1	8.1	6.7	4.74	2.62
256	0	9.3	6.7	5.49	3.62
256	0	9.8	6.7	5.55	3.69
256	0	9.8	6.7	5.72	3.88
256	0	9.9	6.7	5.95	4.12
256	0	9.5	6.7	6.18	4.34
256	0	9.4	6.7	6.38	4.51
258	1	7.5	7.5	11.59	0.25
258	1	7.6	7.5	11.82	0.44
258	0	9.6	7.5	12.18	0.72
258	0	9	7.5	12.28	0.8
258	1	8.9	7.5	12.51	0.97
258	0	9.3	7.5	12.81	1.18
258	0	9.8	7.5	13.18	1.43
258	0	9.7	7.5	13.5	1.63
258	1	8.6	7.5	13.73	1.77
258	0	9.2	7.5	14	1.93
260	1	7.1	7.1	7.51	0.28
260	1	6.8	7.1	7.66	0.47
260	1	6.7	7.1	7.89	0.75
260	1	6.9	7.1	8.18	1.08
260	1	7	7.1	8.47	1.38
260	1	8.3	7.1	8.75	1.66
260	1	7.5	7.1	9	1.89
260	1	7.2	7.1	9.23	2.09
260	1	8	7.1	9.48	2.3
260	0	9	7.1	9.83	2.57
260	1	8.8	7.1	10.1	2.77
261	0	9.8	9.8	1.55	2.9
261	0	9.8	9.8	1.72	3.6
261	0	9.6	9.8	1.81	3.92
261	0	11.2	9.8	1.93	4.3
261	0	11.3	9.8	2.08	4.71
261	0	9.8	9.8	2.35	5.32
261	0	11.8	9.8	2.53	5.65
261	0	10.7	9.8	2.69	5.91
261	0	9.2	9.8	2.92	6.23
261	1	8.7	9.8	3.03	6.37
261	1	8.3	9.8	3.19	6.55
261	0	10.3	9.8	3.36	6.73
261	0	9.1	9.8	3.7	7.03
262	1	8.5	8.5	1.75	2
262	1	7.1	8.5	2.02	3.07
262	1	7.1	8.5	2.25	3.78
262	0	10.2	8.5	2.52	4.44
262	0	9.7	8.5	2.6	4.62
262	1	7.6	8.5	2.88	5.14
262	0	9.7	8.5	3.23	5.67
262	1	8.6	8.5	3.35	5.82
262	0	9	8.5	3.54	6.05
262	0	10.3	8.5	3.92	6.43
263	1	7.8	7.8	11.65	0.13
263	1	8.5	7.8	11.82	0.27
263	1	8.9	7.8	11.98	0.4
263	1	6.8	7.8	12.07	0.47
263	1	7.1	7.8	12.24	0.6
263	1	6.9	7.8	12.39	0.72
263	1	8.2	7.8	12.64	0.9
263	0	9	7.8	12.87	1.06
263	1	7.7	7.8	13.03	1.17
263	0	9.9	7.8	13.64	1.57
263	1	8.8	7.8	13.95	1.76
264	1	5.7	5.7	14.88	0.32
264	1	5.2	5.7	15.11	0.47
264	1	6.5	5.7	15.4	0.65
265	1	7.2	7.2	11.7	0.26
265	1	8.8	7.2	11.85	0.38
265	0	11.5	7.2	12.62	0.97
265	0	11.7	7.2	12.75	1.06
265	0	12.6	7.2	12.98	1.22
265	0	11.6	7.2	13.08	1.28
265	0	11.6	7.2	13.19	1.36
266	0	9.1	9.1	3.07	2.18
266	0	10.1	9.1	3.79	3.67
266	0	9.1	9.1	4.14	4.2
266	0	9.3	9.1	4.46	4.62
266	0	9.1	9.1	4.64	4.83
266	1	7.8	9.1	4.96	5.16
267	0	10.8	10.8	12.92	8.3
267	0	10.4	10.8	13.27	8.34
269	1	6.9	6.9	13.89	0.21
269	0	9.3	6.9	14.18	0.41
269	1	7.6	6.9	14.91	0.88
269	1	5.3	6.9	15.31	1.12
269	1	7.3	6.9	15.68	1.33
269	1	7.9	6.9	15.95	1.47
269	1	7.8	6.9	16	1.5
270	1	8.5	8.5	14.34	0.17
270	1	7.1	8.5	14.59	0.34
270	1	6.6	8.5	14.84	0.5
270	1	6.5	8.5	15.09	0.66
270	1	6	8.5	15.34	0.81
270	1	5.4	8.5	15.66	1
270	1	6.6	8.5	15.91	1.14
270	1	6.5	8.5	16.24	1.32
270	1	8.2	8.5	16.49	1.45
271	1	5.5	5.5	14.09	0.28
271	1	5.7	5.5	14.32	0.43
271	1	8.5	5.5	14.57	0.6
271	0	10.9	5.5	14.82	0.76
271	0	9.6	5.5	14.92	0.82
271	1	6.7	5.5	15.22	1
271	0	9.1	5.5	15.41	1.11
271	0	9.8	5.5	15.61	1.22
271	0	10.1	5.5	15.82	1.34
271	1	7.4	5.5	16.03	1.45
272	1	6	6	13.2	0.3
272	1	7.4	6	13.47	0.5
272	1	8.4	6	13.72	0.67
272	1	8.8	6	14.25	1.02
272	0	9.1	6	14.52	1.18
272	0	10.9	6	14.89	1.4
273	1	8.7	8.7	8.24	0.78
273	1	8.8	8.7	8.49	1.05
273	1	8.3	8.7	8.78	1.34
273	0	9.3	8.7	9.01	1.56
273	0	9.4	8.7	9.24	1.77
273	0	9	8.7	9.59	2.08
273	1	8.3	8.7	9.97	2.38
274	1	7.1	7.1	6.19	0.31
274	1	6.6	7.1	6.4	0.63
274	1	7.4	7.1	6.65	0.98
274	1	7.1	7.1	6.94	1.35
274	1	8.1	7.1	7.13	1.58
274	1	6.6	7.1	7.42	1.91
274	0	9.4	7.1	7.61	2.12
274	0	9.7	7.1	7.78	2.29
274	1	8.1	7.1	8.03	2.53
274	1	8.6	7.1	8.22	2.7
276	0	10	10	2.17	1.71
276	0	10.5	10	2.42	2.56
277	1	7.9	7.9	8.15	0.31
277	1	8.1	7.9	8.38	0.57
277	0	9.2	7.9	8.67	0.89
277	1	8.6	7.9	8.9	1.12
277	1	8.2	7.9	9.15	1.37
277	0	9.2	7.9	9.38	1.58
277	0	9.2	7.9	9.63	1.8
277	0	10.2	7.9	9.86	1.99
277	0	9.2	7.9	10.14	2.21
279	1	7.3	7.3	6.3	0.79
279	1	7.5	7.3	6.53	1.12
279	1	7.3	7.3	6.83	1.51
280	0	9.7	9.7	4.72	0.25
280	0	10	9.7	4.88	0.57
280	0	9.5	9.7	5.15	1.07
282	1	8	8	7.46	0.75
283	1	8.9	8.9	13.55	0.33
284	1	7	7	7.82	0.54
285	0	10.5	10.5	9.68	0.29
285	0	9.7	10.5	9.85	0.46
287	1	8.5	8.5	5.27	4.69
287	1	8.3	8.5	5.5	4.91
288	0	9.2	9.2	16.2	0.37
288	1	7.2	9.2	16.62	0.61
289	1	8.3	8.3	5.36	2.16
289	1	7	8.3	5.82	2.78
289	1	7.9	8.3	5.94	2.93
290	1	8.7	8.7	15.91	0.57
290	1	8.4	8.7	16.18	0.73
292	1	8.4	8.4	5.53	7.29
294	1	8.4	8.4	2.59	1.51
296	1	6.9	6.9	11.49	0.25
298	0	9.1	9.1	3.3	0.3
298	1	7.4	9.1	3.43	0.67
299	0	11.6	11.6	15.2	0.07
299	1	8.1	11.6	15.42	0.21
300	1	8.6	8.6	8.46	0.43
300	1	8.3	8.6	8.63	0.61
300	0	9.1	8.6	8.92	0.92
300	1	8.7	8.6	9.17	1.17
300	1	8.6	8.6	9.4	1.38
300	0	9.3	8.6	9.67	1.62
300	0	9.8	8.6	9.92	1.83
300	0	9.8	8.6	10.36	2.18
300	0	10	8.6	10.59	2.35
300	0	9	8.6	10.7	2.43
300	0	9.7	8.6	11.03	2.66
304	1	8.5	8.5	5.6	1.96
304	1	8.3	8.5	5.83	2.28
304	1	7.7	8.5	6.06	2.57
304	1	8	8.5	6.64	3.22
304	1	7.5	8.5	6.87	3.45
304	1	7.2	8.5	7.13	3.69
304	1	7.6	8.5	7.36	3.89
304	1	7.7	8.5	7.61	4.09
304	1	7.6	8.5	7.84	4.26
304	1	7.9	8.5	7.96	4.35
304	1	7.5	8.5	8.22	4.53
304	1	7	8.5	9.29	5.16
307	0	11.2	11.2	13.05	3.03
307	0	11.4	11.2	13.71	3.36
307	0	9.2	11.2	14.04	3.52
308	1	7.1	7.1	14.89	6.57
309	0	12.9	12.9	14.03	8.72
310	1	8.5	8.5	9.63	3.46
310	1	8	8.5	10.2	3.82
311	0	11.4	11.4	14.02	4.72
313	0	13.2	13.2	13.31	2.19
313	0	9.1	13.2	13.62	2.36
313	0	12.2	13.2	13.96	2.55
314	1	7.5	7.5	15.81	5.13
316	1	7.8	7.8	11.84	1.72
316	1	8.2	7.8	12.84	2.37
316	0	9.7	7.8	13.41	2.69
316	1	8.6	7.8	13.91	2.95
317	0	11	11	8.11	2.23
317	0	11.3	11	8.37	2.47
317	0	11.4	11	9.16	3.12
318	1	8.5	8.5	8.39	2.49
318	1	8.3	8.5	9.39	3.29
318	1	8.5	8.5	9.96	3.67
318	0	9.9	8.5	10.46	3.98
319	1	6.5	6.5	10.62	8.4
319	1	7.1	6.5	11.62	8.54
319	1	7.6	6.5	12.19	8.61
319	1	8.5	6.5	12.69	8.66
321	0	9.2	9.2	13.32	1.22
321	0	11.8	9.2	13.62	1.41
321	0	12.2	9.2	14.89	2.14
321	0	11.1	9.2	15.39	2.4
322	1	8.3	8.3	10.61	5.38
322	1	8.9	8.3	11.21	5.63
322	0	9.9	8.3	11.59	5.77
323	0	10.3	10.3	10	3.1
325	0	11	11	13.25	7.81
325	0	9.4	11	13.83	7.9
325	0	10.2	11	14.33	7.98
326	0	10.4	10.4	13.42	6.87
327	1	7.2	7.2	8.19	2.55
327	1	6.5	7.2	8.48	2.81
327	1	7.2	7.2	8.98	3.21
329	0	9.6	9.6	13.01	7
329	0	11	9.6	14.27	7.27
329	0	13.9	9.6	14.77	7.36
330	1	5	5	8.32	0.87
330	1	6.6	5	9.31	1.84
330	1	7.7	5	9.89	2.32
330	1	8.2	5	10.39	2.69
331	0	13.1	13.1	15.5	9.16
331	0	13.5	13.1	16	9.19
332	1	8.2	8.2	8.51	2.36
333	1	8.1	8.1	9.25	3.08
333	0	10	8.1	9.82	3.48
333	1	7.8	8.1	10.32	3.8
336	0	9.2	9.2	3.38	1.72
337	1	7.1	7.1	7.92	2.05
342	1	8.5	8.5	9.04	4.91
